# Supplementary material for: Long-Term Dynamic Changes of NMDA Receptors Following an Excitotoxic Challenge
Source: Cells. 2022 Mar 7;11(5):911. doi: 10.3390/cells11050911 (PMC8909474; doi:10.3390/cells11050911)
Supplement: Supplementary file 1 [file cells-11-00911-s001.zip]

Archive with 4 entries (4 files):
- Figure S1_R1.tif
- Supplementary File S1.xlsx
- Supplementary File S2.csv
- Supplementary Table S1.pdf
