# Supplementary material for: Long-Term Dynamic Changes of NMDA Receptors Following an Excitotoxic Challenge
Source: Cells. 2022 Mar 7;11(5):911. doi: 10.3390/cells11050911 (PMC8909474; doi:10.3390/cells11050911)
Supplement: Supplementary file 1 [file cells-11-00911-s001.zip › Supplementary File S1.xlsx]

## Sheet: medians
	Sst Chodl_1	Sst Chodl_2
0610005C13Rik	0	0
0610006L08Rik	0	0
0610007P14Rik	6.03977	6.6268
0610009B22Rik	6.47342	6.43092
0610009E02Rik	0	0
0610009L18Rik	3.06863	3.13788
0610009O20Rik	1.3423	0.60352
0610010B08Rik	0	0
0610010F05Rik	6.62792	6.32992
0610010K14Rik	5.09178	5.27969
0610011F06Rik	6.04933	6.43001
0610012G03Rik	6.75343	6.30002
0610025J13Rik	0	0
0610030E20Rik	2.52386	3.04821
0610031O16Rik	0	0
0610037L13Rik	5.49721	5.2376
0610038B21Rik	0	0
0610039H22Rik	0	0
0610039K10Rik	0	0
0610040B10Rik	0	0
0610040F04Rik	0	0
0610040J01Rik	0	0
0610043K17Rik	0	0
1010001N08Rik	0	0
1100001I12Rik	0	0
1110001J03Rik	5.85021	5.87037
1110002J07Rik	0	0
1110002L01Rik	2.45467	2.94073
1110002O04Rik	0	0
1110004E09Rik	5.02668	4.45738
1110004F10Rik	8.06416	7.91443
1110006O24Rik	0	0
1110007C09Rik	0	0
1110008F13Rik	5.83093	5.6814
1110008L16Rik	0.924003	0.982065
1110008P14Rik	7.0493	6.566
1110012L19Rik	4.61365	3.92134
1110015O18Rik	0	0
1110017D15Rik	0	0
1110018N20Rik	0	0
1110019D14Rik	0	0
1110020A21Rik	0	0
1110025L11Rik	0	0
1110028F11Rik	0	0
1110028F18Rik	0	0
1110032A03Rik	5.9096	6.12377
1110032F04Rik	0	0
1110034G24Rik	3.51725	0
1110036E04Rik	0	0
1110037F02Rik	4.646	4.76464
1110038B12Rik	2.19679	1.52585
1110038F14Rik	4.05499	3.88618
1110046J04Rik	2.8655	0
1110051M20Rik	7.30756	7.05351
1110054M08Rik	0	0
1110057K04Rik	5.5118	5.93233
1110057P08Rik	0	0
1110058D11Rik	0	0
1110058L19Rik	6.21006	6.26386
1110059E24Rik	6.34507	5.89969
1110059G10Rik	4.76168	3.88618
1110065P20Rik	4.56071	4.49647
1190002F15Rik	0	0
1190002N15Rik	0	0
1190003K10Rik	0	0
1190005I06Rik	0	1.41657
1190007I07Rik	4.18678	4.65047
1190028D05Rik	0	0
1200014J11Rik	2.45511	4.24576
1300002E11Rik	2.9878	3.66522
1300017J02Rik	0	0
1500002F19Rik	0	0
1500004A13Rik	4.19811	4.44472
1500009C09Rik	5.19201	5.0591
1500009L16Rik	6.80321	5.70983
1500011B03Rik	8.37594	8.40154
1500011K16Rik	5.83904	6.19655
1500012F01Rik	5.3421	5.4311
1500012K07Rik	0	0
1500015A07Rik	0	0
1500015L24Rik	0	0
1500015O10Rik	0	0
1500017E21Rik	0	0
1500026H17Rik	3.50581	2.63077
1500035N22Rik	0	0
1520401A03Rik	0	0
1600002D24Rik	0	0
1600002H07Rik	0	0
1600002K03Rik	2.70286	1.48627
1600010M07Rik	0	0
1600012H06Rik	3.50427	0
1600014C10Rik	4.26344	4.07776
1600014C23Rik	0	0
1600014K23Rik	0	0
1600015I10Rik	0	0
1600019K03Rik	0	0
1600020E01Rik	3.6434	3.04821
1600023N17Rik	0	0
1600025M17Rik	0	0
1600027J07Rik	0	0
1600029I14Rik	0	0
1600029O15Rik	0	0
1700001C02Rik	0	0
1700001C19Rik	0	0
1700001D01Rik	0	0
1700001F09Rik	0	0
1700001G01Rik	0	0
1700001G11Rik	0	0
1700001G17Rik	0	0
1700001J03Rik	0	0
1700001J11Rik	0	0
1700001K19Rik	0	0
1700001K23Rik	0	0
1700001L05Rik	0	0
1700001L19Rik	3.50282	2.8295
1700001O22Rik	0	0
1700001P01Rik	0	0
1700003C15Rik	0	0
1700003D09Rik	0	0
1700003E16Rik	0	0
1700003E24Rik	0	0
1700003F12Rik	0	0
1700003G13Rik	0	0
1700003G18Rik	1.42061	2.04142
1700003H04Rik	0	0
1700003I22Rik	0	0
1700003L19Rik	0	0
1700003M02Rik	0	0
1700003M07Rik	0	0
1700003O11Rik	0	0
1700003P14Rik	0	0
1700006A11Rik	0	0
1700006E09Rik	0	0
1700006F04Rik	0	0
1700006H20Rik	0	0
1700006H21Rik	0	0
1700007B14Rik	0.566088	0.946726
1700007E05Rik	0	0
1700007F19Rik	0	0
1700007G11Rik	0.504434	0
1700007J10Rik	0	0
1700007K09Rik	0	0
1700007K13Rik	0	0
1700007L15Rik	0	0
1700007P06Rik	0	0
1700008C04Rik	0	0
1700008F21Rik	3.05584	3.55843
1700008I05Rik	0	0
1700008J07Rik	0	0
1700008K24Rik	0	0
1700008O03Rik	2.60418	2.05147
1700008P02Rik	0	0
1700009C05Rik	0	0
1700009J07Rik	0	0
1700009N14Rik	0	0
1700010B08Rik	0	0
1700010D01Rik	0	0
1700010H22Rik	0	0
1700010I02Rik	0	0
1700010I14Rik	0	0
1700010J16Rik	0	0
1700010K23Rik	0	0
1700010L04Rik	0	0
1700010N08Rik	0	0
1700011A15Rik	0	0
1700011B04Rik	0	0
1700011C11Rik	0	0
1700011E24Rik	0	0
1700011H14Rik	0	0
1700011I03Rik	0	0
1700011L22Rik	0	0
1700011M02Rik	0	0
1700012A03Rik	0	0
1700012B07Rik	0	0
1700012B09Rik	0	0
1700012C14Rik	0	0
1700012D01Rik	0	0
1700012D14Rik	0	0
1700012D16Rik	0	0
1700012H19Rik	0	0
1700012I11Rik	0	0
1700012J15Rik	0	0
1700012L04Rik	0	0
1700012P22Rik	0	0
1700013D24Rik	0	0
1700013F07Rik	0	0
1700013G24Rik	0	0
1700013H16Rik	0	0
1700013N06Rik	0	0
1700015C15Rik	0	0
1700015E13Rik	0	0
1700015F17Rik	0	0
1700015G11Rik	0	0
1700016B01Rik	0	0
1700016C15Rik	0	0
1700016C19Rik	0	0
1700016D06Rik	0	0
1700016G14Rik	0	0
1700016G22Rik	0	0
1700016H13Rik	0	0
1700016J18Rik	0	0
1700016K19Rik	0	0
1700016L04Rik	0	0
1700016L21Rik	0	0
1700016P04Rik	0	0
1700017B05Rik	0	0
1700017D01Rik	0	0
1700017G19Rik	0	0
1700017J07Rik	0	0
1700017L05Rik	0	0
1700017M07Rik	0	0
1700017N19Rik	0	0
1700018A04Rik	0	0
1700018A23Rik	0	0
1700018B08Rik	0	0
1700018B24Rik	0	0
1700018C11Rik	0	0
1700018F24Rik	0	0
1700018G05Rik	0	0
1700018L02Rik	0	0
1700019A02Rik	0	0
1700019B03Rik	0	0
1700019B21Rik	0	0
1700019C18Rik	0	0
1700019D03Rik	2.41317	3.09056
1700019E08Rik	0	0
1700019F05Rik	0	0
1700019G17Rik	0	0
1700019G24Rik	0	0
1700019J19Rik	0	0
1700019L03Rik	0	0
1700019L22Rik	5.57986	8.76613
1700019M22Rik	0	0
1700019N19Rik	0	0
1700019O17Rik	0	0
1700019P21Rik	0	0
1700020A23Rik	0	0
1700020D05Rik	0	0
1700020D12Rik	0	0
1700020D14Rik	0	0
1700020G17Rik	0	0
1700020I14Rik	4.43285	4.86757
1700020L24Rik	0	0
1700020M21Rik	0	0
1700020N01Rik	0	0
1700020N15Rik	0	0
1700020N18Rik	0	0
1700021F02Rik	0	0
1700021F05Rik	5.84569	5.9203
1700021F07Rik	0	0
1700021G15Rik	0	0
1700021K19Rik	4.20932	3.09184
1700021L23Rik	0	0
1700021N21Rik	0	0
1700022A21Rik	0	0
1700022A22Rik	0	0
1700022E09Rik	0	0
1700022H01Rik	0	0
1700022H16Rik	0	0
1700022I11Rik	0	0
1700022N22Rik	0	0
1700023C21Rik	0	0
1700023E05Rik	0	0
1700023F02Rik	0	0
1700023F06Rik	2.31926	3.09056
1700023G09Rik	0	0
1700023L04Rik	0	0
1700024B05Rik	0	0
1700024B18Rik	0	0
1700024F13Rik	0	0
1700024G13Rik	0	0
1700024I08Rik	0	0
1700024N05Rik	0	0
1700024P04Rik	0	0
1700024P16Rik	0	0
1700025B11Rik	0	0
1700025C18Rik	0	0
1700025D23Rik	0	0
1700025F22Rik	0	0
1700025F24Rik	0	0
1700025G04Rik	5.99595	5.67712
1700025J12Rik	0	0
1700025K24Rik	0	0
1700025M24Rik	0	0
1700025N23Rik	0	0
1700026D08Rik	0	0
1700026D11Rik	0	0
1700026F02Rik	0	0
1700026J12Rik	0	0
1700026J14Rik	0	0
1700026L06Rik	0	0
1700027A15Rik	0	0
1700027F06Rik	0	0
1700027F09Rik	0	0
1700027H10Rik	1.72914	0
1700027I24Rik	0	0
1700027J07Rik	0	0
1700028B04Rik	0	0
1700028D13Rik	0	0
1700028E10Rik	0	0
1700028I16Rik	0	0
1700028J19Rik	0	0
1700028K03Rik	0	0
1700028M03Rik	0	0
1700028P14Rik	0.95359	0.721764
1700028P15Rik	0	0
1700029B22Rik	0	0
1700029F12Rik	0	0
1700029H14Rik	0	0
1700029I15Rik	0	0
1700029J03Rik	0	0
1700029J07Rik	0	0
1700029M03Rik	0	0
1700029M20Rik	0	0
1700029N11Rik	0	0
1700029P11Rik	0	0
1700030A11Rik	0	0
1700030C10Rik	0	0
1700030C14Rik	0	0
1700030E10Rik	0	0
1700030F04Rik	0	0
1700030F18Rik	1.67516	2.06378
1700030J22Rik	0	0
1700030K09Rik	0	0
1700030L20Rik	0	0
1700030L22Rik	0	0
1700030M09Rik	0	0
1700030N03Rik	0	0
1700030O20Rik	0	0
1700031A10Rik	0	0
1700031F05Rik	0	0
1700031L13Rik	0	0
1700031M16Rik	0	0
1700031P21Rik	0	0
1700034B16Rik	0	0
1700034E13Rik	0	0
1700034G24Rik	0	0
1700034H15Rik	0	0
1700034I23Rik	0	0
1700034J05Rik	0	0
1700034K08Rik	0	0
1700034O15Rik	0	0
1700034P13Rik	0	0
1700036G14Rik	0	0
1700037C18Rik	0	0
1700037H04Rik	8.13774	7.89612
1700039E15Rik	0	0
1700039E22Rik	0	0
1700039I01Rik	0	0
1700039M10Rik	0	0
1700040D17Rik	0	0
1700040F15Rik	0	0
1700040L02Rik	0	0
1700041A01Rik	0	0
1700041B01Rik	0	0
1700041C23Rik	0	0
1700041M19Rik	0	0
1700042B14Rik	0	0
1700042G07Rik	0	0
1700042G15Rik	0	0
1700042O10Rik	0	0
1700044C05Rik	0	0
1700044K03Rik	0	0
1700045H11Rik	0	0
1700046C09Rik	0	0
1700047A11Rik	0	0
1700047E10Rik	0	0
1700047G03Rik	0	0
1700047I17Rik2	0	0
1700047L14Rik	0	0
1700047M11Rik	0	0
1700048B10Rik	0	0
1700048F04Rik	0	0
1700048M11Rik	0	0
1700048O14Rik	0	0
1700048O20Rik	0	0
1700049E15Rik	0	0
1700049E17Rik1	0	0
1700049E17Rik2	0	0
1700049E22Rik	0	0
1700049G17Rik	0	1.41803
1700049J03Rik	0.509313	0
1700049L16Rik	0	0
1700051A21Rik	0	0
1700052H01Rik	0	0
1700052I22Rik	0	0
1700052K11Rik	0	0
1700052N19Rik	0.610555	0
1700054A03Rik	0	0
1700054K19Rik	0	0
1700054M17Rik	0	0
1700054O19Rik	0	0
1700055C04Rik	0	0
1700055D18Rik	0	0
1700055N04Rik	0	0
1700056E22Rik	0	0
1700057G04Rik	0	0
1700057H15Rik	0	0
1700057H21Rik	0	0
1700058M13Rik	0	0
1700060C16Rik	0	0
1700060C20Rik	0	0
1700060L04Rik	0	0
1700060O08Rik	0	0
1700061F12Rik	0	0
1700061G19Rik	0	0
1700061I17Rik	0	0
1700061J23Rik	0	0
1700062C10Rik	0	0
1700063A18Rik	0	0
1700063D05Rik	0	0
1700063H04Rik	0	0
1700063O14Rik	0	0
1700064F23Rik	0	0
1700064J06Rik	0	0
1700064M15Rik	0	0
1700065D16Rik	0	0
1700065I16Rik	0	0
1700065J11Rik	0	0
1700065J18Rik	0	0
1700065L07Rik	0	0
1700065O20Rik	0	0
1700066B17Rik	0	0
1700066B19Rik	0	0
1700066C05Rik	0	0
1700066J03Rik	0	0
1700066M21Rik	4.46564	0
1700066N21Rik	0	0
1700066O22Rik	0	0
1700067G17Rik	0	0
1700067K01Rik	0	0
1700067P10Rik	0	0
1700069L16Rik	0	0
1700069P05Rik	0	0
1700071G01Rik	0	0
1700071K01Rik	0	0
1700071M16Rik	0	0
1700072B07Rik	0	0
1700072I22Rik	0	0
1700072O05Rik	0	0
1700073E17Rik	0	0
1700074H08Rik	0	0
1700074P13Rik	0	0
1700080E11Rik	0	0
1700080G11Rik	0	0
1700080G18Rik	0	0
1700080N15Rik	0	0
1700080O16Rik	0	0
1700081B01Rik	0	0
1700081H04Rik	0	0
1700083H02Rik	0	0
1700084C01Rik	0	0
1700084D21Rik	0	0
1700084E18Rik	0	0
1700084F23Rik	0	0
1700084J12Rik	0	0
1700084M14Rik	0	0
1700085C21Rik	0	0
1700086D15Rik	0	0
1700086L19Rik	7.55334	7.92642
1700086O06Rik	1.57352	0
1700086P04Rik	0	0
1700087I21Rik	0	0
1700087M22Rik	0	0
1700088E04Rik	0	0
1700091H14Rik	0	0
1700092C02Rik	0	0
1700092C10Rik	0	0
1700092E19Rik	0	0
1700092K14Rik	0	0
1700092M07Rik	0	0
1700093K21Rik	0	0
1700094D03Rik	0	0
1700094J05Rik	0	0
1700094M23Rik	0	0
1700094M24Rik	0	0
1700095A13Rik	0	0
1700095A21Rik	0	0
1700095B10Rik	0	0
1700095J12Rik	0	0
1700096J18Rik	0	0
1700096K18Rik	0	0
1700096P03Rik	0	0
1700097N02Rik	0	0
1700099I09Rik	0	0
1700100I10Rik	0	0
1700100L14Rik	0	0
1700101E01Rik	0	0
1700101G07Rik	0	0
1700101I11Rik	2.9152	2.63077
1700101O22Rik	0	0
1700102H20Rik	0	0
1700102J08Rik	0	0
1700102P08Rik	0	0
1700104L18Rik	0	0
1700105P06Rik	0	0
1700106J16Rik	0	0
1700108F19Rik	0	0
1700108J01Rik	0	0
1700108N06Rik	0	0
1700109G14Rik	0	0
1700109G15Rik	0	0
1700109H08Rik	0	0
1700109I08Rik	0	0
1700109K24Rik	0	0
1700110C19Rik	0	0
1700110I01Rik	0	0
1700110I07Rik	0	0
1700110K17Rik	0	0
1700111N16Rik	0	0
1700112D23Rik	0	0
1700112E06Rik	0	0
1700112H04Rik	0	0
1700112H15Rik	0	0
1700112J05Rik	0	0
1700112J16Rik	0	0
1700112K13Rik	0	0
1700112N08Rik	0	0
1700113A16Rik	0	0
1700113B09Rik	0	0
1700113H08Rik	0	0
1700116B05Rik	0	0
1700116H05Rik	0	0
1700119H24Rik	0	0
1700120C14Rik	0	0
1700120E14Rik	0	0
1700120G07Rik	0	0
1700120K04Rik	0	0
1700121L16Rik	0	0
1700121N20Rik	0	0
1700122C19Rik	0	0
1700122E12Rik	0	0
1700122H20Rik	0	0
1700122O11Rik	0	0
1700123I01Rik	0	0
1700123J17Rik	0	0
1700123K08Rik	0	0
1700123L14Rik	0	0
1700123M08Rik	0	0
1700123O12Rik	0	0
1700123O20Rik	5.50313	5.12235
1700123O21Rik	0	0
1700124L16Rik	0	0
1700124M09Rik	0	0
1700125G02Rik	0	0
1700125G22Rik	0	0
1700125H03Rik	0	0
1700125H20Rik	0	0
1700126H18Rik	0	0
1700128A07Rik	0	0
1700128E19Rik	0	0
1700128F08Rik	0	0
1700129C05Rik	0	0
1810006J02Rik	0	0
1810007C17Rik	0	0
1810007D17Rik	0	0
1810008I18Rik	0	0
1810009A15Rik	3.12632	3.02524
1810009J06Rik	0	0
1810010D01Rik	0	0
1810010H24Rik	0	0
1810010K12Rik	0	0
1810011H11Rik	0	0
1810011O10Rik	0	0
1810012K08Rik	0	0
1810012K16Rik	0	0
1810013A23Rik	0	0
1810013D15Rik	0	0
1810013L24Rik	4.95587	4.73269
1810014B01Rik	0	0
1810018F18Rik	0	0
1810019D21Rik	0	0
1810019N24Rik	0	0
1810020O05Rik	0	0
1810021B22Rik	0	0
1810022K09Rik	6.99035	6.96282
1810024B03Rik	0	0
1810026B05Rik	5.21863	5.0814
1810026J23Rik	5.14335	5.84742
1810030O07Rik	4.66624	5.03439
1810032O08Rik	1.52976	3.49064
1810034E14Rik	0	0
1810035K13Rik	0	0
1810037I17Rik	6.84206	6.77501
1810041H14Rik	0	0
1810041L15Rik	0	0
1810043G02Rik	5.4394	5.9038
1810043H04Rik	4.57326	4.32162
1810044D09Rik	0	0
1810046K07Rik	0	0
1810049I09Rik	0	0
1810053B23Rik	0	0
1810055G02Rik	4.58935	4.21375
1810058I24Rik	5.64253	5.06994
1810062G17Rik	0	0
1810062O18Rik	0	0
1810063I02Rik	0	0
1810064F22Rik	0	0
1810065E05Rik	0	0
1810073O08Rik	0	0
2010001A14Rik	0	0
2010001E11Rik	0	0
2010001M07Rik	0	0
2010002M12Rik	0	0
2010003K11Rik	0	0
2010005H15Rik	0	0
2010009K17Rik	0	0
2010010A06Rik	0	0
2010012O05Rik	6.0309	5.92015
2010016I18Rik	0	0
2010106C02Rik	0	0
2010106E10Rik	0	0
2010107E04Rik	8.50019	8.36676
2010107G12Rik	0	0
2010107G23Rik	6.37756	6.23736
2010109A12Rik	0	0
2010109I03Rik	0	0
2010110K18Rik	0	0
2010111I01Rik	4.3255	4.39688
2010203P06Rik	0	0
2010204K13Rik	2.6506	0
2010300C02Rik	0	0
2010300F17Rik	0	0
2010308F09Rik	0	0
2010310C07Rik	0	0
2010315B03Rik	3.60311	5.29909
2010320M18Rik	2.95453	3.61997
2010320O07Rik	0	0
2200002D01Rik	0	0
2200002J24Rik	0	0
2210008F06Rik	0	0
2210010C04Rik	0	0
2210011C24Rik	0	0
2210011K15Rik	0	0
2210013O21Rik	7.50517	7.61438
2210015D19Rik	4.53987	4.53977
2210016F16Rik	5.52463	5.59402
2210016L21Rik	7.91505	7.84267
2210018M11Rik	5.27349	5.62518
2210019I11Rik	0	0
2210039B01Rik	0	0
2210404E10Rik	0	0
2210404O09Rik	1.05672	4.69667
2210406O10Rik	0	0
2210407C18Rik	0	0
2210408F21Rik	5.1253	4.99496
2210408I21Rik	4.70083	4.13286
2210409D07Rik	0	0
2210409E12Rik	0	0
2210414B05Rik	0	0
2210416O15Rik	0	0
2210417A02Rik	0	0
2210420H20Rik	0	0
2300002M23Rik	0	0
2300003K06Rik	0	0
2300005B03Rik	0	0
2300009A05Rik	4.57286	4.88743
2310001H17Rik	0	0
2310001K24Rik	0	0
2310002D06Rik	0	0
2310002F09Rik	0	0
2310002L09Rik	0	0
2310003H01Rik	1.34035	0
2310003N18Rik	0	0
2310005A03Rik	0	0
2310005E17Rik	0	0
2310007B03Rik	0	0
2310007L24Rik	0	0
2310008N11Rik	0	0
2310009A05Rik	4.3723	4.30711
2310009B15Rik	3.80449	4.03855
2310010J17Rik	0	0
2310011J03Rik	4.16394	3.50934
2310014F06Rik	0	0
2310014L17Rik	0	0
2310015A10Rik	0	0
2310015A16Rik	0	0
2310015B20Rik	0	0
2310015D24Rik	0	0
2310015K22Rik	0	0
2310016D03Rik	0	0
2310016D23Rik	0	0
2310016G11Rik	0	0
2310020H05Rik	0	0
2310022A10Rik	3.65112	3.60084
2310022B05Rik	0	0
2310026I22Rik	0	0
2310030A07Rik	0	0
2310030G06Rik	2.4796	0
2310033P09Rik	4.6902	5.14807
2310034C09Rik	0	0
2310034G01Rik	0	0
2310034O05Rik	0	0
2310034P14Rik	0	0
2310035C23Rik	5.52451	5.74878
2310036O22Rik	6.94771	6.77734
2310039H08Rik	2.48652	2.46349
2310039L15Rik	0	0
2310040G24Rik	0	0
2310043L19Rik	0	0
2310043O21Rik	0	0
2310045N01Rik	5.93673	5.78812
2310047D07Rik	0	0
2310047M10Rik	1.51533	1.30038
2310050C09Rik	0	0
2310057J18Rik	0	0
2310057M21Rik	5.74024	5.72575
2310057N15Rik	0	0
2310061I04Rik	6.65128	6.25899
2310061J03Rik	1.07586	0.593613
2310061N02Rik	0	0
2310065F04Rik	0	0
2310067B10Rik	3.26968	1.78166
2310067E19Rik	0	0
2310068J16Rik	0	0
2310069B03Rik	0	0
2310069G16Rik	3.10897	2.52887
2310075C17Rik	0	0
2310075K07Rik	0	0
2310079G19Rik	0	0
2310081J21Rik	0	0
2400006E01Rik	0	0
2410002F23Rik	5.7238	5.62689
2410003L11Rik	0	0
2410004B18Rik	5.90042	5.52304
2410004I01Rik	0	0
2410004N09Rik	1.94122	1.3249
2410004P03Rik	0	0
2410006H16Rik	4.80841	4.14748
2410007B07Rik	0	0
2410012E07Rik	0	0
2410012M07Rik	0	0
2410015M20Rik	7.41057	7.4457
2410016O06Rik	0	0
2410017I17Rik	0	0
2410018L13Rik	0	0
2410019O14Rik	0	0
2410021H03Rik	0	0
2410022M11Rik	0	0
2410088K16Rik	0	0
2410089E03Rik	5.54635	5.94596
2410114N07Rik	0	0
2410124H12Rik	0	0
2410127L17Rik	0	0
2410131K14Rik	4.52024	4.80786
2410137M14Rik	0	0
2410141K09Rik	0	0
2500002B13Rik	0	0
2500004C02Rik	1.02879	0
2510002D24Rik	5.09473	5.05935
2510003B16Rik	0.629956	0.643032
2510003E04Rik	7.03876	6.59494
2510009E07Rik	5.04606	5.37265
2510039O18Rik	0	0
2610001J05Rik	6.94641	6.80343
2610002J02Rik	4.79813	4.57263
2610002M06Rik	6.05995	5.49556
2610005L07Rik	2.22642	2.72598
2610008E11Rik	2.26651	0.609414
2610015P09Rik	0	0
2610016A17Rik	0	0
2610020C07Rik	0	0
2610020H08Rik	0	0
2610027F03Rik	0	0
2610027K06Rik	0	0
2610028E06Rik	0	0
2610028H24Rik	0	0
2610034B18Rik	4.52449	3.21284
2610035D17Rik	5.2027	4.86757
2610035F20Rik	0	0
2610037D02Rik	0	0
2610042L04Rik	0	0
2610044O15Rik8	4.38749	3.41568
2610100L16Rik	4.95312	4.16528
2610203C20Rik	5.34661	5.52699
2610203C22Rik	0	0
2610206C17Rik	0	0
2610300M13Rik	0	0.549666
2610301B20Rik	5.89502	5.06994
2610305D13Rik	0	0
2610306M01Rik	3.24116	3.47351
2610307P16Rik	0	0
2610316D01Rik	5.29337	5.83938
2610318N02Rik	0	0
2610507B11Rik	5.14117	4.91966
2610507I01Rik	0	0
2610524H06Rik	5.30993	4.7947
2610528A11Rik	0	0
2610528J11Rik	0	0
2700012I20Rik	0	0
2700029M09Rik	6.57294	6.48337
2700038G22Rik	0	0
2700046A07Rik	0	0
2700046G09Rik	0	0.87665
2700049A03Rik	3.62342	3.09184
2700054A10Rik	0	1.33746
2700060E02Rik	7.11193	7.29178
2700062C07Rik	4.31204	3.56917
2700068H02Rik	0	0
2700069I18Rik	0	0
2700070H01Rik	0	0
2700081O15Rik	0.986918	0
2700089E24Rik	6.91124	6.99155
2700089I24Rik	0	0
2700094K13Rik	5.83904	6.02288
2700097O09Rik	4.98431	5.11672
2700099C18Rik	0	0
2810001G20Rik	4.00525	4.75363
2810002D19Rik	1.52601	2.50456
2810004N23Rik	4.53147	4.69722
2810006K23Rik	3.47393	0.60352
2810007J24Rik	0	0
2810008D09Rik	4.87294	4.65132
2810013P06Rik	4.50314	4.91724
2810021J22Rik	0.673351	0
2810025M15Rik	4.32219	4.15362
2810029C07Rik	0	0
2810030D12Rik	0	0
2810032G03Rik	0	0
2810039B14Rik	0	0
2810047C21Rik1	0	0
2810049E08Rik	0	0
2810403A07Rik	4.76894	4.5801
2810403D21Rik	0	0
2810404M03Rik	0	0
2810405F15Rik	0	0
2810407A14Rik	0	0
2810408A11Rik	0	0
2810408B13Rik	0	0
2810408I11Rik	0	0
2810408M09Rik	3.65333	0.573031
2810410L24Rik	0	0
2810416G20Rik	0	0
2810417H13Rik	0	0
2810428I15Rik	6.11678	5.8714
2810429I04Rik	0	0.946726
2810433D01Rik	0	0
2810442N19Rik	0	0
2810454H06Rik	0	0
2810459M11Rik	0	0
2810468N07Rik	4.30803	4.55795
2810471M01Rik	0	0
2810474O19Rik	2.89821	4.77737
2900005J15Rik	0	0
2900008C10Rik	2.60979	1.34503
2900009J06Rik	1.20975	0
2900011O08Rik	9.0186	8.70177
2900026A02Rik	0	0
2900040C04Rik	0	0
2900041M22Rik	0.928043	0
2900052N01Rik	0	0
2900055J20Rik	3.85484	4.86917
2900057B20Rik	0	0
2900060B14Rik	0	0.60352
2900076A07Rik	3.27785	0
2900079G21Rik	0	0
2900089D17Rik	0	0
2900092C05Rik	0	0
2900092D14Rik	0.523723	1.41803
2900097C17Rik	7.00784	6.90834
3000002C10Rik	0.953825	0.59779
3010001F23Rik	0	0.613657
3010003L21Rik	0	0
3010026O09Rik	5.24614	5.30466
3010033K07Rik	0	0
3100003L05Rik	0	0
3110001I22Rik	0	0
3110002H16Rik	6.34519	5.475
3110007F17Rik	0	0
3110009E18Rik	0	0
3110009F21Rik	0	0
3110009M11Rik	0	0
3110015C05Rik	0	0
3110021A11Rik	0	0
3110021N24Rik	1.65624	1.41803
3110035E14Rik	0	0
3110039I08Rik	2.27621	2.63077
3110039M20Rik	0	0
3110040M04Rik	0	0
3110040N11Rik	4.69722	4.65132
3110043O21Rik	5.28044	3.32639
3110045C21Rik	0	0
3110052M02Rik	4.6034	5.41033
3110053B16Rik	3.9588	4.66645
3110056K07Rik	3.89092	4.00329
3110057O12Rik	4.55591	4.73269
3110062M04Rik	1.31138	1.0192
3110070M22Rik	0	0
3110079O15Rik	0	0
3110082I17Rik	0.51172	0
3110082J24Rik	0	0
3110099E03Rik	0	0
3200001D21Rik	0	0
3300002A11Rik	0	0
3300002I08Rik	0	0
3300002P13Rik	1.37337	0
3300005D01Rik	0	0
3425401B19Rik	0	0
3632451O06Rik	4.80212	4.95759
3632454L22Rik	0.899396	0
3830403N18Rik	0	0
3830406C13Rik	5.72058	5.39126
3830408C21Rik	0	0
3830417A13Rik	0	0
3830432H09Rik	0	0
3930402G23Rik	0	0
4430402I18Rik	0.916988	0
4631405J19Rik	0	0
4631405K08Rik	0	0
4632404H12Rik	0	0
4632415L05Rik	2.62949	0
4632427E13Rik	3.80463	4.39401
4632428C04Rik	0	0
4632428N05Rik	0	0
4732414G09Rik	0	0
4732416N19Rik	0	0
4732419C18Rik	0	0
4732440D04Rik	1.30519	0
4732456N10Rik	0	0
4732465J04Rik	0	0
4732471J01Rik	3.60184	4.02712
4732490B19Rik	0	0
4732491K20Rik	4.1601	4.55918
4831407H17Rik	0	0
4831440D22Rik	0	0
4831440E17Rik	0	0
4833403I15Rik	0	0
4833411C07Rik	0	0
4833412C05Rik	0	0
4833415N18Rik	0	0
4833417C18Rik	0	0
4833418N02Rik	0	0
4833419F23Rik	0	0
4833420G17Rik	5.9842	5.50187
4833422C13Rik	4.1055	2.23572
4833422M21Rik	0	0
4833423E24Rik	0	0
4833427F10Rik	0	0
4833427G06Rik	0	0
4833428L15Rik	0	0
4833438C02Rik	0	0
4833439L19Rik	6.96021	6.43858
4833447I15Rik	0	0
4833447P13Rik	0	0
4921501E09Rik	0	0
4921504A21Rik	0	0
4921504E06Rik	0	0
4921506M07Rik	0	0
4921507G05Rik	0	0
4921507L20Rik	0	0
4921507P07Rik	0	0
4921508D12Rik	0	0
4921509C19Rik	0	0
4921509O07Rik	0	0
4921511C10Rik	0	0
4921511C20Rik	0	0
4921511H03Rik	0	0
4921511I17Rik	0	0
4921511M17Rik	0	0
4921513H07Rik	0	0
4921513I03Rik	0	0
4921515E04Rik	0	0
4921517D16Rik	0	0
4921517D22Rik	0	0
4921518K17Rik	0	0
4921524J17Rik	4.57725	4.41987
4921524L21Rik	0	0
4921525O09Rik	0	0
4921528I07Rik	0	0
4921529L05Rik	0	0
4921530L21Rik	0	0
4921531C22Rik	0	0
4921531P14Rik	0	0
4921533I20Rik	0	0
4921534H16Rik	0	0
4921536K21Rik	0	0
4921539E11Rik	0	0
4921539H07Rik	0	0
4922502D21Rik	0	0
4922502H24Rik	0	0
4922502N22Rik	0	0
4930401C15Rik	0	0
4930401G09Rik	0	0
4930401O10Rik	0	0
4930401O12Rik	0	0
4930402D18Rik	0	0
4930402F06Rik	0	0
4930402F11Rik	0	0
4930402H24Rik	5.9842	6.71244
4930402K13Rik	0	0
4930403D09Rik	0	0
4930404A05Rik	0	0
4930404H11Rik	0	0
4930404H24Rik	0	0
4930404I05Rik	0	0
4930404I20Rik	0	0
4930404K13Rik	0	0
4930404N11Rik	0	0
4930405A10Rik	0	0
4930405A21Rik	0	0
4930405D01Rik	0	0
4930405D11Rik	0	0
4930405J17Rik	0	0
4930405L22Rik	0	0
4930405O22Rik	0	0
4930406D18Rik	0	0
4930407G08Rik	0	0
4930407I02Rik	0	0
4930407I10Rik	0	0
4930407I19Rik	0	0
4930412B13Rik	0	0
4930412C18Rik	0	0
4930412D23Rik	0	0
4930412E21Rik	0	0
4930412L05Rik	0	0
4930412O13Rik	0	0
4930413E15Rik	0	0
4930413F20Rik	0	0
4930413G21Rik	1.32452	1.25776
4930413M19Rik	0	0
4930414F18Rik	0	0
4930414L22Rik	3.73791	4.06405
4930414N06Rik	0	0
4930415F15Rik	0	0
4930415L06Rik	0	0
4930415O20Rik	0	0
4930417H01Rik	0	0
4930417O13Rik	0	0
4930417O22Rik	0	0
4930419G24Rik	0	0
4930421P05Rik	0	0
4930421P07Rik	0	0
4930423D24Rik	0	0
4930423M02Rik	0	0
4930425K10Rik	0	0
4930425L21Rik	0	0
4930425O10Rik	0	0
4930426D05Rik	0	0
4930426I24Rik	0	0
4930426L09Rik	0	0
4930427A07Rik	0	0
4930428D18Rik	0	0
4930428D20Rik	0	0
4930428E07Rik	0	0
4930428G15Rik	0	0
4930428N03Rik	0	0
4930428O21Rik	0	0
4930429B21Rik	0	0
4930429D17Rik	0	0
4930429F11Rik	0	0
4930429F24Rik	0	0
4930429P21Rik	0	0
4930430A15Rik	0	0
4930430E12Rik	0	0
4930430F08Rik	4.55493	4.23815
4930430F21Rik	0	0
4930430J02Rik	0	0
4930431F10Rik	0	0
4930431F12Rik	0	0
4930431P03Rik	0	0
4930431P22Rik	0	0
4930432E11Rik	0	0
4930432J09Rik	0	0
4930432K21Rik	0	0
4930432L08Rik	0	0
4930432M17Rik	0	0
4930432O09Rik	0	0
4930433B08Rik	0	0
4930433I11Rik	0	0
4930433N12Rik	0	0
4930434B07Rik	0	0
4930434J06Rik	0	0
4930435E12Rik	0	0
4930435F18Rik	0	0
4930437M23Rik	0	0
4930438A08Rik	0	0
4930438E09Rik	0	0
4930439A04Rik	0	0
4930440C22Rik	0	0
4930440I19Rik	0	0
4930441J16Rik	0	0
4930442E04Rik	0	0
4930442J19Rik	0	0
4930442L01Rik	0	0
4930443O20Rik	0	0
4930444A19Rik	0	0
4930444F02Rik	0	0
4930444G20Rik	0	0
4930444M15Rik	0	0
4930444P10Rik	0	0
4930445E18Rik	0	0
4930445N18Rik	0	0
4930447A16Rik	0	0
4930447C04Rik	0.758549	0.78163
4930447F24Rik	0	0
4930447J18Rik	0	0
4930447K03Rik	0	0.582891
4930447M23Rik	0	0
4930447N08Rik	0	0
4930448C13Rik	0	0
4930448F12Rik	0	0
4930448H16Rik	0	0
4930448I06Rik	0	0
4930448I18Rik	0	0
4930448K20Rik	0	0
4930449C09Rik	0	0
4930449E01Rik	0	0
4930449E18Rik	0	0
4930449I24Rik	0	0
4930451E10Rik	0	0
4930451G09Rik	0	0
4930451I11Rik	0	0
4930452A19Rik	0	0
4930452B06Rik	2.74884	0
4930452G13Rik	0	0
4930452N14Rik	0	0
4930453H23Rik	0	0
4930453L07Rik	0	0
4930453N24Rik	4.94053	4.66871
4930453O03Rik	0	0
4930455B14Rik	0	0
4930455C13Rik	0	0
4930455D15Rik	0	0
4930455F16Rik	0	0
4930455G09Rik	0	0
4930455H04Rik	0	0
4930455J16Rik	0	0
4930456L15Rik	0	0
4930458A03Rik	0	0
4930459C07Rik	0	0
4930459I23Rik	0	0
4930459L07Rik	0	0
4930461C15Rik	0	0
4930461G14Rik	0	0
4930463O16Rik	0	0
4930465K10Rik	0	0
4930465M20Rik	0	0
4930467D21Rik	0	0
4930467E23Rik	0	0
4930467J12Rik	0	0
4930467K11Rik	0	0
4930468A15Rik	0	0
4930469G21Rik	0	0
4930469K13Rik	0	0
4930470H14Rik	0	0
4930470O06Rik	0	0
4930470P17Rik	0	0
4930471C04Rik	0	0
4930471G03Rik	0	0
4930471G24Rik	0	0
4930471L23Rik	0	0
4930471M09Rik	0	0
4930473A02Rik	0	0
4930473H19Rik	0	0
4930473O22Rik	0	0
4930474G06Rik	0	0
4930474H20Rik	0	0
4930474M22Rik	0	0
4930474N05Rik	0	0
4930474N09Rik	0	0
4930477N07Rik	0	0
4930478L05Rik	0	0
4930478P22Rik	0	0
4930479D17Rik	0	0
4930479H17Rik	0	0
4930480E11Rik	0	0
4930480G23Rik	0	0
4930480K15Rik	0	0
4930480K23Rik	0	0
4930480M12Rik	0	0
4930481A15Rik	0	0
4930482G09Rik	0	0
4930483J18Rik	0	0
4930483K19Rik	0	0
4930483O08Rik	0	0
4930484H19Rik	0	0
4930486F22Rik	0	0
4930486I03Rik	0	0
4930486L24Rik	0	0
4930487D11Rik	0	0
4930487H11Rik	0	0
4930488B22Rik	0	0
4930488L21Rik	0	0
4930488N24Rik	0	0
4930500A05Rik	0	0
4930500F04Rik	0	0
4930500G05Rik	0	0
4930500H12Rik	0	0
4930500J02Rik	0	0
4930500L23Rik	0	0
4930502A04Rik	0	0
4930502C15Rik	0	0
4930502E09Rik	0	0
4930502E18Rik	0	0
4930502M04Rik	0	0
4930503B20Rik	0	0
4930503E14Rik	0	0
4930503E24Rik	0	0
4930503F20Rik	0	0
4930503H13Rik	0	0
4930503L19Rik	0	0
4930503O07Rik	0	0
4930504C09Rik	0	0
4930504O13Rik	0	0
4930505A04Rik	0	0
4930505G20Rik	0	0
4930505K13Rik	0	0
4930505K14Rik	0	0
4930505N22Rik	0	0
4930505O20Rik	0	0
4930506A18Rik	0	0
4930506C21Rik	0	0
4930506M07Rik	2.92034	4.00449
4930507D05Rik	0	0
4930507D10Rik	0	0
4930509E16Rik	0	0
4930509J09Rik	0	0
4930509K18Rik	0	0
4930511A02Rik	0	0
4930511A08Rik	0	0
4930511E03Rik	0	0
4930511M06Rik	0	0
4930512B01Rik	0	0
4930512H18Rik	0	0
4930512J16Rik	0	0
4930513D17Rik	0	0
4930513L16Rik	0	0
4930513N10Rik	0	0
4930513O06Rik	0	0
4930515B02Rik	0	0
4930515G01Rik	0	0
4930515G16Rik	0	0
4930515L03Rik	0	0
4930515L19Rik	0	0
4930517E11Rik	0	0
4930517G24Rik	0	0
4930517M08Rik	0	0
4930517O19Rik	0	0
4930518F22Rik	0	0
4930518J21Rik	0	0
4930518P08Rik	0	0
4930519D14Rik	0	0
4930519F09Rik	0	0
4930519F16Rik	0	0
4930519F24Rik	0	0
4930519G04Rik	0	0
4930519H02Rik	0	0
4930520O04Rik	2.1943	0
4930520P13Rik	0	0
4930521E06Rik	0	0
4930521O11Rik	0	0
4930521O17Rik	0	0
4930522H14Rik	0	0
4930522L14Rik	2.78978	1.86816
4930522O17Rik	0	0
4930522P08Rik	0	0
4930523C07Rik	0	0
4930523O13Rik	0	0
4930524B15Rik	0	0
4930524B17Rik	0	0
4930524C18Rik	0	0
4930524N10Rik	0	0
4930524O05Rik	0	0
4930524O08Rik	0	0
4930525C09Rik	0	0
4930525D18Rik	0	0
4930525G20Rik	0	0
4930526A20Rik	0	0
4930526F13Rik	0	0
4930526H09Rik	0	0
4930526I15Rik	2.46711	1.8347
4930526L06Rik	0	0
4930527F14Rik	0	0
4930527G23Rik	0	0
4930528A17Rik	0	0
4930528D03Rik	0	0
4930528G23Rik	0	0
4930528H21Rik	0	0
4930528P14Rik	0	0
4930529C04Rik	0	0
4930529K09Rik	0	0
4930529L06Rik	0	0
4930529N20Rik	0	0
4930532I03Rik	0	0
4930532M18Rik	0	0
4930533B01Rik	0	0
4930533I22Rik	0	0
4930533K18Rik	0	0
4930533N22Rik	0	0
4930533P14Rik	0	0
4930535L15Rik	0	0
4930535O05Rik	0	0
4930538E20Rik	0	0
4930538K18Rik	0	0
4930538L07Rik	0	0
4930539C22Rik	0	0
4930539E08Rik	0	0
4930539J05Rik	0	0
4930539M17Rik	0	0
4930539N22Rik	0	0
4930540M03Rik	0	0
4930542C21Rik	0	0
4930542D17Rik	0	0
4930542M03Rik	0	0
4930542N06Rik	0	0
4930543D07Rik	0	0
4930543E12Rik	0	0
4930543I03Rik	0	0
4930543N07Rik	0	0
4930544D05Rik	0	0
4930544G11Rik	0	0
4930544M13Rik	0	0
4930545E07Rik	0	0
4930545H06Rik	0	0
4930545L08Rik	0	0
4930545L23Rik	0	0
4930546C10Rik	0	0
4930546K05Rik	0	0
4930547E08Rik	0	0
4930547E14Rik	3.64002	4.40706
4930547H16Rik	0	0
4930548G14Rik	0	0
4930548H24Rik	0	0
4930548J01Rik	0	0
4930548K13Rik	0	0
4930549C01Rik	0	0
4930549C15Rik	0	0
4930549G23Rik	0	0
4930550C14Rik	0	0
4930550C17Rik	0	0
4930550L24Rik	0	0
4930552N02Rik	0	0
4930552P12Rik	0	0
4930553C11Rik	0	0
4930553E22Rik	0	0
4930553J12Rik	0	0
4930553P18Rik	0	0
4930554C24Rik	0	0
4930554G24Rik	0	0
4930554H23Rik	0	0
4930554I06Rik	0	0
4930555A03Rik	0	0
4930555B11Rik	0	0
4930555B12Rik	0	0
4930555G01Rik	0	0
4930555G21Rik	0	0
4930555K05Rik	0	0
4930555M17Rik	0	0
4930556C24Rik	0	0
4930556G01Rik	0	0
4930556J02Rik	0	0
4930556L07Rik	0	0
4930556M19Rik	0	0
4930556N09Rik	0	0
4930556N13Rik	0	0
4930557A04Rik	0	0
4930557B15Rik	0	0
4930557F10Rik	0	0
4930557J02Rik	0	0
4930557K07Rik	0	0
4930558C23Rik	0	0
4930558F17Rik	0	0
4930558G05Rik	0	0
4930558J18Rik	0	0
4930558K02Rik	0	0
4930559C10Rik	0	0
4930562C15Rik	0	0
4930562F07Rik	0	0
4930562F17Rik	1.48929	1.35516
4930563D23Rik	0	0
4930563E18Rik	0	0
4930563E22Rik	0	0
4930563F08Rik	0	0
4930563H07Rik	0	0
4930563I02Rik	0	0
4930563M20Rik	0	0
4930564B18Rik	0	0
4930564C03Rik	0	0
4930564D02Rik	0	0
4930565D16Rik	0	0
4930565N06Rik	0	0
4930567H12Rik	0	0
4930567H17Rik	0	0
4930567J20Rik	0	0
4930567K12Rik	0	0
4930567K20Rik	0	0
4930568A12Rik	0	0
4930568D16Rik	0	0
4930568E12Rik	0	0
4930568G15Rik	0	0
4930570E03Rik	1.38385	1.62184
4930570G05Rik	0	0
4930570G19Rik	0	3.24236
4930571K23Rik	0	0
4930571O06Rik	0	0
4930572G02Rik	0	0
4930572J10Rik	0	0
4930572K03Rik	0	0
4930572O03Rik	0	0
4930572O13Rik	0	0
4930573C15Rik	0	0
4930573H18Rik	0	0
4930573O16Rik	0	0
4930577N17Rik	0	0
4930578C19Rik	0	0
4930578E11Rik	0	0
4930578I06Rik	0	0
4930578M01Rik	1.0168	0.78163
4930578N18Rik	0	0
4930579C12Rik	0	0
4930579D09Rik	0	0
4930579F01Rik	0	0
4930579G18Rik	0	0
4930579G24Rik	0	0
4930579H20Rik	0	0
4930579J19Rik	0	0
4930579K19Rik	0	0
4930579P08Rik	0	0
4930581F22Rik	0	0
4930583I09Rik	0	0
4930583K01Rik	0	0
4930583P06Rik	0	0
4930584F24Rik	0	0
4930586N03Rik	0	0
4930587E11Rik	0	0
4930588J15Rik	0	0
4930588K23Rik	0	0
4930589L23Rik	0	0
4930590J08Rik	0	0
4930590L14Rik	0	0
4930590L20Rik	0	0
4930591A17Rik	0	0
4930591E09Rik	0	0
4930592A05Rik	0	0
4930592I03Rik	0	0
4930593A02Rik	0	0
4930593C16Rik	0	0
4930594C11Rik	0	0
4930594M22Rik	0	0
4930594O21Rik	0	0
4930595D18Rik	0	0
4930595L18Rik	0	0
4930595M18Rik	0	0
4930596D02Rik	0	0
4930596I21Rik	0	0
4930597A21Rik	0	0
4930597G03Rik	0	0
4930598F16Rik	0	0
4930599N23Rik	0	0
4931400O07Rik	0	0
4931402G19Rik	0	0
4931403E22Rik	0	0
4931403G20Rik	0	0
4931403M11Rik	0	0
4931406B18Rik	0	0
4931406C07Rik	0.711223	0
4931406H21Rik	0	0
4931406P16Rik	3.31794	4.75057
4931408C20Rik	0	0
4931408D14Rik	0	0
4931409K22Rik	0	0
4931412M21	0	0
4931413K12Rik	0	0
4931414P19Rik	0	0
4931417E11Rik	0	0
4931419H13Rik	0	0
4931420L22Rik	0	0
4931422A03Rik	0	0
4931423N10Rik	0	0
4931428F04Rik	2.43013	0.946726
4931428L18Rik	0	0
4931429I11Rik	0	0
4931429L15Rik	0	0
4931429P17Rik	0	0
4931430N09Rik	0	0
4931431B13Rik	0	0
4931431C16Rik	0	0
4931431F19Rik	0	0
4931439C15Rik	0	0
4931440F15Rik	0	0
4931440J10Rik	0	0
4931440P22Rik	0	0
4932411E22Rik	0	0
4932411N23Rik	0	0
4932412D23Rik	0	0
4932413F04Rik	0	0
4932414J04Rik	0	0
4932414N04Rik	0	0
4932415M13Rik	0	0
4932416H05Rik	0	0
4932416K20Rik	0	0
4932418E24Rik	0	1.08625
4932429P05Rik	0	0
4932431L22Rik	0	0
4932431P20Rik	0	0
4932435O22Rik	0	0
4932438A13Rik	6.51781	6.64876
4932438H23Rik	0	0
4932441J04Rik	0	0
4932442L08Rik	0	0
4932443I19Rik	0	0
4932443L11Rik	0	0
4932702P03Rik	0	0
4933400A11Rik	0	0
4933400B14Rik	0	0
4933400C23Rik	0	0
4933400F21Rik	0	0
4933400L20Rik	0	0
4933401B06Rik	0	0
4933401D09Rik	0	0
4933401H06Rik	0	0
4933402C05Rik	0	0
4933402C06Rik	0	0
4933402D24Rik	0	0
4933402E13Rik	0	0
4933402J07Rik	0	0
4933402J10Rik	0	0
4933402J15Rik	0	0
4933402N03Rik	0	0
4933402N22Rik	0	0
4933402P03Rik	0	0
4933403O08Rik	0	0
4933404G15Rik	0	0
4933404K08Rik	0	0
4933404K13Rik	0	0
4933404O12Rik	2.60154	3.0226
4933405D12Rik	0	0
4933405E24Rik	0	0
4933405L10Rik	0	0
4933405O20Rik	0	0
4933406B17Rik	0	0
4933406C10Rik	0	0
4933406D12Rik	0	0
4933406F09Rik	0	0
4933406G16Rik	0	0
4933406I18Rik	1.35236	4.94393
4933406J08Rik	0	0
4933406J10Rik	0	0
4933406K04Rik	0	0
4933406M09Rik	0	0
4933407E24Rik	0	0
4933407G14Rik	0	0
4933407I05Rik	0	0
4933407I08Rik	0	0
4933407K13Rik	0	0
4933407L21Rik	0	0
4933408B17Rik	0	0
4933408J17Rik	0	0
4933408N05Rik	0	0
4933409F18Rik	0	0
4933409G03Rik	0	0
4933411E08Rik	0	0
4933411G06Rik	0	0
4933411G11Rik	0	0
4933411K16Rik	0	0
4933412E12Rik	0	0
4933412E24Rik	0	0
4933412O06Rik	0	0
4933413G19Rik	0	0
4933413J09Rik	0	0
4933413L06Rik	0	0
4933414I15Rik	0	0
4933415F23Rik	0	0
4933416C03Rik	0	0
4933416E03Rik	0	0
4933416I08Rik	0	0
4933416M06Rik	0	0
4933416M07Rik	0	0
4933416O17Rik	0	0
4933417A18Rik	0	0
4933417D19Rik	0	0
4933417E11Rik	0	0
4933417G07Rik	0	0
4933417O13Rik	0	0
4933421I07Rik	0	0
4933421O10Rik	1.30428	0
4933422A05Rik	0	0
4933424G05Rik	0	0
4933424G06Rik	0	0
4933424M12Rik	0	0
4933425B07Rik	0	0
4933425L06Rik	0	0
4933427D06Rik	0	0
4933427D14Rik	3.71304	4.50687
4933427E11Rik	0	0
4933427E13Rik	0	0
4933427G17Rik	0	0
4933427G23Rik	0	0
4933427I22Rik	0	0
4933428C19Rik	0	0
4933428G20Rik	0	0
4933428M09Rik	0	0
4933429K18Rik	0	0
4933429O19Rik	0	0
4933430H16Rik	0	0
4933430I17Rik	0	0
4933430M04Rik	0	0
4933430N04Rik	0	0
4933431E20Rik	3.96584	4.10203
4933431G14Rik	0	0
4933431J24Rik	0	0
4933431K23Rik	0	0
4933432G23Rik	0	0
4933432I03Rik	0	0
4933432I09Rik	0	0
4933432K03Rik	0	0
4933433C11Rik	0	0
4933433F19Rik	0	0
4933433G08Rik	0	0
4933433G15Rik	0	0
4933433G19Rik	0	0
4933433H22Rik	0	0
4933433N18Rik	0	0
4933434E20Rik	6.24316	6.54069
4933436E23Rik	0	0
4933436H12Rik	0	0
4933436I01Rik	0	0
4933436I20Rik	0	0
4933438A12Rik	0	0
4933438B17Rik	0	0
4933438K21Rik	0	0
4933439C10Rik	4.43828	2.94277
4933439K11Rik	0	0
4933440J02Rik	0	0
4933440M02Rik	0	0
5031410I06Rik	0	0
5031414D18Rik	0	0
5031425E22Rik	2.85947	0
5031425F14Rik	0	0
5031426D15Rik	0	0
5031434C07Rik	0	0
5031434O11Rik	0	0
5031439G07Rik	3.80892	4.30711
5033403F01Rik	0	0
5033403H07Rik	0	0
5033404E19Rik	0	0
5033406O09Rik	0	0
5033417F24Rik	0	0
5033421B08Rik	0	0
5033426O07Rik	0	0
5033428I22Rik	0	0
5033430I15Rik	0	0
5133400J02Rik	0	0
5330411J11Rik	0	0
5330413P13Rik	0	0
5330416C01Rik	0	0
5330417C22Rik	4.21707	5.04232
5330426P16Rik	0	0
5330432E05Rik	0	0
5330434G04Rik	5.44092	5.51927
5330438D12Rik	2.34892	0
5330439A09Rik	0	0
5330439B14Rik	0	0
5430401F13Rik	0	0
5430401H09Rik	0	0
5430402E10Rik	0	0
5430402O13Rik	0	0
5430403N17Rik	0	0
5430405H02Rik	3.21746	3.66715
5430416N02Rik	1.83158	0
5430416O09Rik	0	0
5430419D17Rik	0	0
5430421F17Rik	0	0
5430421N21Rik	0	0
5430425K12Rik	0	0
5430427M07Rik	0	0
5430427O19Rik	0	0
5430428K19Rik	0	0
5430431A17Rik	0	0
5430434I15Rik	0	0
5430435G22Rik	0	0
5430435K18Rik	0	0
5430437J10Rik	0	0
5430440P10Rik	0	0
5530400C23Rik	0	0
5530401A14Rik	0	0
5530601H04Rik	3.58841	3.22667
5730403I07Rik	0	0
5730405O15Rik	0	0
5730408K05Rik	0	0
5730409E04Rik	5.38088	5.19501
5730409K12Rik	0	0
5730412P04Rik	0	0
5730416F02Rik	0	0
5730419F03Rik	0	0
5730420D15Rik	0	0
5730422E09Rik	1.10328	0.582891
5730435O14Rik	0	0
5730455P16Rik	5.41515	5.60841
5730457N03Rik	0	0
5730460C07Rik	0	0
5730480H06Rik	0	0
5730488B01Rik	0	0
5730507C01Rik	0	0
5730508B09Rik	0	0
5730522E02Rik	3.14955	5.10311
5730559C18Rik	0	0
5830403F22Rik	0	0
5830410O09Rik	0	0
5830411N06Rik	0	0
5830415F09Rik	0	0
5830416I19Rik	0	0
5830416P10Rik	0	0
5830417I10Rik	6.24293	6.35666
5830418P13Rik	0	0
5830428H23Rik	6.28663	6.88571
5830428M24Rik	0	0
5830432E09Rik	0	0
5830433I10Rik	0	0
5830444B04Rik	0	0
5830454E08Rik	0	0
5830473C10Rik	0	0
5930403L14Rik	0	0
5930412G12Rik	0	0
5930430L01Rik	0	0
5930438M14Rik	0	0
6030407O03Rik	0	0
6030408B16Rik	0	0
6030419C18Rik	0.958794	0
6030426L16Rik	0	0
6030440G07Rik	0	0
6030442E23Rik	0	0
6030443J06Rik	0	0
6030458C11Rik	3.21185	2.92928
6030466F02Rik	0	0
6030468B19Rik	0	0
6030469F06Rik	0	0
6030498E09Rik	0	0
6230400D17Rik	0	0
6330403A02Rik	0	0
6330403K07Rik	10.4046	10.3102
6330407A03Rik	0	0
6330408A02Rik	0	0
6330409D20Rik	0	0
6330410L21Rik	0	0
6330415B21Rik	0	0
6330415G19Rik	0	0
6330416G13Rik	0	0
6330418K02Rik	0.631087	0
6330419J24Rik	4.76077	3.20402
6330420H09Rik	0	0
6330549D23Rik	0	0
6430411K18Rik	0	0
6430503K07Rik	0	0
6430531B16Rik	0	0
6430548M08Rik	5.738	5.37988
6430550D23Rik	0	0
6430553K19Rik	0	0
6430562O15Rik	0	0
6430571L13Rik	0	0
6430573F11Rik	0	0
6430584L05Rik	0	0
6430590A07Rik	1.43546	3.05566
6430590A10Rik	0	0
6430628N08Rik	0	0
6430710C18Rik	0	0
6530402F18Rik	0	0
6530403H02Rik	0	0
6530411M01Rik	0	0
6720432D03Rik	0	0
6720468P15Rik	0	0
6720483E21Rik	0	0
6720489N17Rik	0	0
6820408C15Rik	0	0
6820426E19Rik	0	0
6820431F20Rik	2.10545	2.19003
7420426K07Rik	0	0
7420461P10Rik	0	0
7420700N18Rik	0	0
7420701I03Rik	0	0
7530416G11Rik	0	0
7530428D23Rik	0	0
7630403G23Rik	0	0
8030411F24Rik	0	0
8030423F21Rik	0	0
8030423J24Rik	0	0
8030442B05Rik	0	0
8030443G20Rik	0	0
8030451A03Rik	0	0
8030451O07Rik	0	0.996892
8030453O22Rik	0	0
8030455M16Rik	0	0
8030462N17Rik	2.75961	4.32162
8030474K03Rik	0	0
8430408G22Rik	0	0
8430415O14Rik	0	0
8430419K02Rik	0	0
8430419L09Rik	6.59253	6.88331
8430422H06Rik	0	0
8430423G03Rik	0	0
8430426J06Rik	0	0
8430429K09Rik	0.955952	0.573031
8430430B14Rik	0	0
8430431K14Rik	0	0
8430436N08Rik	0	0
8430437L04Rik	0	0
9030025P20Rik	0	0
9030204H09Rik	0	0
9030404E10Rik	0	0
9030612E09Rik	0	0
9030616G12Rik	0	0
9030617O03Rik	0	0
9030619P08Rik	0	0
9030622O22Rik	0	0
9030624G23Rik	0	0
9030624J02Rik	6.15318	5.97787
9030625G05Rik	0	0
9130001E16Rik	0	0
9130008F23Rik	0	0
9130011E15Rik	3.43552	4.25445
9130015A21Rik	0	0
9130015L21Rik	0	0
9130019O22Rik	0	0
9130019P16Rik	0	0
9130023H24Rik	0	0
9130024F11Rik	0	0
9130204L05Rik	0	0
9130208D14Rik	0	0
9130209A04Rik	0	0
9130221F21Rik	0	0
9130221H12Rik	0	0
9130227L01Rik	0	0
9130230L23Rik	0	0
9130401M01Rik	5.44199	5.79543
9130409I23Rik	0	0
9130409J20Rik	0	0
9230009I02Rik	0	0
9230019H11Rik	0	0
9230020A06Rik	0	0
9230102K24Rik	1.17348	0.946726
9230102O04Rik	0	0
9230104L09Rik	0	0
9230105E05Rik	0	0
9230110C19Rik	2.78978	0.643032
9230110F15Rik	0	0
9230112D13Rik	0	0
9230112J17Rik	0	0
9230113P08Rik	0	0
9230114K14Rik	0	0
9230116L04Rik	0	0
9230116N13Rik	0	0
9230117E06Rik	0	0
9330020H09Rik	0	0
9330102E08Rik	0	0
9330104G04Rik	0	0
9330111N05Rik	0	0
9330117O12Rik	0	0
9330133O14Rik	0	0
9330136K24Rik	0	0
9330151L19Rik	0	3.56478
9330154J02Rik	0	0
9330154K18Rik	0	0
9330155M09Rik	0	0
9330158H04Rik	6.31728	5.65211
9330159F19Rik	5.61186	5.07349
9330159M07Rik	0	0
9330162012Rik	0	0
9330162B11Rik	0	0
9330175E14Rik	0	0
9330175M20Rik	0	0
9330178D15Rik	0	0
9330179D12Rik	0	0
9330182L06Rik	5.56091	5.42798
9330182O14Rik	0	0
9330188P03Rik	0	0
9330198N18Rik	0	0
9330199G10Rik	0	0
9430007A20Rik	0	0
9430008C03Rik	0	0
9430014N10Rik	0	0
9430015G10Rik	0	0
9430016H08Rik	4.38007	4.48905
9430018G01Rik	0	0
9430019J16Rik	0	0
9430020K01Rik	4.11344	0
9430021M05Rik	7.11715	7.26686
9430024E24Rik	0	0
9430037G07Rik	0	0
9430038I01Rik	0	2.8116
9430041J12Rik	0	0
9430060I03Rik	0	0
9430065F17Rik	0	0
9430069I07Rik	0	0
9430076C15Rik	0	0
9430078G10Rik	0	0
9430078K24Rik	0	0
9430083A17Rik	0	0
9430085M18Rik	0	0
9430091E24Rik	0	0
9430097D07Rik	0	0
9530002B09Rik	0	0
9530003J23Rik	0	0
9530004M14Rik	0	0
9530014B07Rik	0	0
9530020I12Rik	0	0
9530026F06Rik	0	0
9530026P05Rik	0	0
9530027J09Rik	0	0
9530034E10Rik	0	0
9530036M11Rik	0	0
9530036O11Rik	2.70744	1.48829
9530047P18Rik	0	0
9530051G07Rik	0	0
9530052C20Rik	0	0
9530052E02Rik	0	1.63346
9530053A07Rik	0	0
9530053H05Rik	0	0
9530057J20Rik	0	0
9530059O14Rik	3.83598	3.07381
9530062K07Rik	0	0
9530068E07Rik	6.73529	6.71141
9530077C05Rik	4.90018	5.32036
9530080O11Rik	0	0
9530082P21Rik	0	0
9530091C08Rik	0	0
9630001P10Rik	0	0
9630002D21Rik	0	0
9630013A20Rik	0	0
9630013D21Rik	0	0
9630013K17Rik	0	0
9630015K15Rik	0	0
9630028B13Rik	0	0
9630028H03Rik	0	0
9630028I04Rik	0	0
9630033F20Rik	4.47645	1.92905
9830107B12Rik	0	0
9830132P13Rik	0	0
9830147E19Rik	0	0
9830166K06Rik	0	0
9930012K11Rik	0	0
9930014A18Rik	0	0
9930021J03Rik	5.10287	5.63705
9930038B18Rik	0	0
9930104L06Rik	0.596318	0
9930111H07Rik	0	0
9930111J21Rik1	0	0
9930111J21Rik2	0	0
A130010J15Rik	0	0
A130030D18Rik	0	0
A130051J06Rik	0	0
A130077B15Rik	0	0
A1bg	0	0
A1cf	0	0
A230001M10Rik	0	0
A230006K03Rik	5.96038	7.24372
A230009B12Rik	0	0
A230020J21Rik	0	0
A230028O05Rik	0	0
A230046K03Rik	5.63525	5.58023
A230050P20Rik	5.78159	5.97786
A230051N06Rik	0	0
A230056J06Rik	0	0
A230056P14Rik	4.52729	4.26259
A230057D06Rik	6.4748	6.95312
A230065H16Rik	0	0
A230070E04Rik	0	0
A230072C01Rik	4.7863	4.17533
A230072E10Rik	0	0
A230072I06Rik	0	0
A230073K19Rik	4.50261	5.85781
A230077H06Rik	4.38581	5.58329
A230083G16Rik	0.663931	0.87665
A230087F16Rik	0	0
A230098N10Rik	0	0
A230103J11Rik	0	0
A230103O09Rik	0	0
A230107N01Rik	0	0
A230108P19Rik	0	0
A2m	0	0
A330008L17Rik	3.50581	3.09184
A330009N23Rik	0	0
A330015K06Rik	0	0
A330023F24Rik	4.71204	4.26259
A330032B11Rik	0	0
A330033J07Rik	0	0
A330035P11Rik	0	0
A330040F15Rik	1.30519	0
A330041J22Rik	0	0
A330048O09Rik	0	0
A330049N07Rik	0	0
A330050F15Rik	0	0
A330069E16Rik	1.56635	0
A330069K06Rik	0	0
A330070K13Rik	0	0
A330074K22Rik	0	0
A330076C08Rik	0	0
A330076H08Rik	6.64153	6.9567
A330084C13Rik	0	0
A330093E20Rik	0	0
A330102I10Rik	3.2014	0
A3galt2	0	0
A430005L14Rik	4.6306	4.96917
A430010J10Rik	0	0
A430033K04Rik	0	0
A430035B10Rik	0	0
A430046D13Rik	2.36293	0
A430048G15Rik	0	0
A430057M04Rik	0	0
A430060F13Rik	0	0
[truncated: 43,769 more rows]

## Sheet: Sheet1
GRIA1	1
GRIA2	1
GRIA3	1
GRIA4	1
Grin1	1
Grin1os	1
Grin2a	1
Grin2b	1
Grin2c	#DIV/0!
Grin2d	1
Grin3a	1
Grin3b	#DIV/0!
SOD2	#REF!
