# Supplementary material for: Long-Term Dynamic Changes of NMDA Receptors Following an Excitotoxic Challenge
Source: Cells. 2022 Mar 7;11(5):911. doi: 10.3390/cells11050911 (PMC8909474; doi:10.3390/cells11050911)
Supplement: Supplementary file 1 [file cells-11-00911-s001.zip › Supplementary File S2.csv]

_Gene	Diff_Mean	Beta	Corrected_P-Value	Selection 1_Mean	Selection 2_Mean	P-Value
Npy	14.9820004	0.913999975	1.2662149398408463e-170	15.3129997	0.331	6.0147014052861783e-175
Sst	14.3599997	0.93900001	1.2749433568095703e-168	14.5290003	0.169	6.056162629724351e-173
Crhbp	12.6540003	0.987999976	1.333724850788381e-139	12.6879997	0.0340000018	6.3353831027378924e-144
Gad1	11.0039997	0.93599999	3.4904570400122436e-169	11.3669996	0.363000005	1.6580168345108509e-173
Chodl	9.61699963	0.995999992	5.5964246255787747e-90	9.63500023	0.0179999992	2.6583814485933759e-94
Gad2	9.30700016	0.984000027	6.8895373769262795e-162	9.37199974	0.0649999976	3.2726284328929694e-166
Nos1	9.13599968	0.777999997	2.9213437881383768e-171	10.1660004	1.02999997	1.3876799297636218e-175
Nxph1	8.77099991	0.901000023	1.1450418150948683e-93	9.42199993	0.651000023	5.4391117950544761e-98
Sox6	8.55900002	0.971000016	1.2485724170548875e-165	8.64799976	0.0900000036	5.9308969079179534e-170
Zcchc12	8.55700016	0.717000008	9.3466720284148518e-173	10.342	1.78600001	4.4398024075692819e-177
Cort	8.51399994	0.940999985	2.149568051384933e-154	8.65600014	0.142000005	1.0210754566715433e-158
Penk	8.34799957	0.742999971	1.8579161728692939e-113	9.94799995	1.59899998	8.8253665821266096e-118
Lgals1	8.06099987	0.91900003	1.781965690937081e-131	8.19499969	0.134000003	8.4645909696802251e-136
Rab3b	7.99599981	0.505999982	2.256050904545605e-173	11.2220001	3.22600007	1.0716563293490429e-177
Kcnip1	7.78100014	0.884000003	2.1674441649388296e-100	8.47500038	0.694000006	1.0295668653519046e-104
Grik1	7.5170002	0.806999981	3.8993724085222168e-101	8.75599957	1.23899996	1.852257461771906e-105
Fam46a	7.42999983	0.967000008	9.4443194408044635e-138	7.579	0.149000004	4.4861863199717194e-142
Sox2ot	7.30000019	0.963999987	1.0128133612568661e-157	7.42299986	0.122000001	4.8110077962040006e-162
Lhx6	7.19899988	0.996999979	5.2516188444244834e-92	7.20900011	0.00999999978	2.4945937889152971e-96
Slc7a3	7.15299988	0.621999979	4.7630079032460833e-169	9.12800026	1.97399998	2.2624966289407579e-173
Nnat	7.05900002	0.728999972	3.1194234237820336e-34	8.88700008	1.82799995	1.4817705794138485e-38
Tacr1	6.98600006	0.934000015	3.7092241701829579e-159	7.14799976	0.162	1.761934338867071e-163
Gabrg1	6.97200012	0.845000029	1.0188149288117502e-142	7.57700014	0.605000019	4.8395160973387335e-147
Alk	6.75600004	0.834999979	1.3131957140808056e-158	7.30499983	0.549000025	6.2378667778871634e-163
Lypd6b	6.58799982	0.717000008	7.3010883352991794e-116	8.13599968	1.54900002	3.4681210028971971e-120
Pcdh18	6.57600021	0.93599999	6.2090473642077964e-133	6.84200001	0.266000003	2.9493859795780908e-137
Col25a1	6.55200005	0.467999995	3.1412511699531855e-174	9.34000015	2.78800011	1.4921390698998602e-178
Lypd6	6.53299999	0.865999997	3.5275674571912909e-117	7.07800007	0.54400003	1.6756448115102086e-121
Synpr	6.50199986	0.549000025	1.1382575367926196e-77	9.81099987	3.30900002	5.406885506330133e-82
Ache	6.34800005	0.294999987	1.0576657710269967e-175	10.099	3.75	5.0240631342722624e-180
Ndst4	6.30800009	0.852999985	3.0917543734151362e-92	6.88800001	0.579999983	1.4686273861937756e-96
Gpx3	6.27600002	0.786000013	1.5213585480256631e-111	7.23500013	0.958999991	7.226669903218996e-116
Man1a	6.22800016	0.529999971	4.0042705852571044e-162	8.79100037	2.56299996	1.9020855905648414e-166
Grin3a	6.20200014	0.712000012	2.5196428178538834e-115	7.72200012	1.52100003	1.1968662444679287e-119
Lhfpl5	6.19899988	0.82099998	6.8374038599339592e-134	6.98400021	0.785000026	3.2478642693967127e-138
Slc6a1	6.18499994	0.917999983	3.3106447398660841e-125	6.43499994	0.25	1.5726034295392762e-129
Dlx1	6.1079998	0.989000022	1.5548178940646293e-101	6.12099981	0.0130000003	7.3856065650039397e-106
Sfrp1	6.07800007	0.902999997	2.3946877503812618e-135	6.36999989	0.291999996	1.1375108067553021e-139
Igf1	6.05900002	0.921000004	3.9463216937468242e-119	6.27099991	0.211999997	1.8745590413009804e-123
Bace2	5.97399998	0.85799998	1.8553162105634984e-120	6.36000013	0.386999995	8.8130163906683377e-125
Oxtr	5.94399977	0.878000021	8.55141854730307e-79	6.19099998	0.246999994	4.0620456713390984e-83
Adra1a	5.89599991	0.74000001	2.6817974399087076e-140	7.0079999	1.11199999	1.2738920007166575e-144
Chrm2	5.84200001	0.537	6.9482846615173038e-129	8.45300007	2.61100006	3.3005342302476267e-133
Carhsp1	5.829	0.927999973	2.2038451943881851e-110	5.96000004	0.130999997	1.04685787307058e-114
Nkain3	5.829	0.629000008	9.767497808007207e-120	7.75299978	1.92299998	4.6397006498229179e-124
Calb2	5.78000021	0.660000026	2.3895046567129672e-106	6.02299976	0.241999999	1.1350487634015616e-110
Ndrg2	5.77600002	0.680000007	2.8928750618228863e-103	7.48199987	1.70599997	1.3741568790722432e-107
LOC102638008	5.73099995	0.927999973	4.4887699685564374e-90	5.75699997	0.0260000005	2.1322297019553664e-94
A530058N18Rik	5.69999981	0.896000028	3.5765921585738977e-69	6.13100004	0.430999994	1.6989322432899002e-73
Ccdc109b	5.65799999	0.783999979	2.6027816690080274e-123	6.54500008	0.885999978	1.236358383530319e-127
Rpp25	5.63700008	0.686999977	7.250933201520666e-159	6.96899986	1.33200002	3.4442965996203051e-163
Rln1	5.63399982	0.920000017	2.2639625873267192e-114	5.73799992	0.103	1.075414491414934e-118
Clic1	5.60599995	0.753000021	1.6811278534267296e-115	5.98099995	0.374000013	7.9855968716831157e-120
Mrap2	5.60500002	0.787999988	1.8967190876585598e-114	6.37699986	0.772000015	9.0096859569568684e-119
Arx	5.58400011	0.953999996	1.7934393724627543e-87	5.59499979	0.0109999999	8.5190925919758424e-92
Ntn1	5.57299995	0.922999978	6.3644171611981542e-106	5.73799992	0.165000007	3.0231888472345403e-110
Cygb	5.48500013	0.388999999	2.0369380408439683e-172	8.30799961	2.82299995	9.6757459663878416e-177
Sp9	5.48400021	0.984000027	7.9592986401232696e-42	5.48799992	0.00300000003	3.7807802774668772e-46
Kcnmb2	5.45699978	0.885999978	1.3164243853005617e-105	5.65799999	0.200000003	6.2532034262804563e-110
Gm14204	5.45599985	0.954999983	1.7006966352094131e-128	5.4749999	0.0189999994	8.0785513737859261e-133
9330158H04Rik	5.3579998	0.796999991	1.9305091322130237e-118	6.01000023	0.652999997	9.1701934838163769e-123
Slc32a1	5.33300018	0.998000026	1.4009087793886877e-88	5.34100008	0.00800000038	6.6545163375863943e-93
Rbms3	5.32999992	0.432000011	1.6644417943915855e-158	7.66599989	2.33699989	7.906335713431434e-163
Gpr126	5.32000017	0.797999978	8.2298299616330117e-105	5.84600019	0.526000023	3.9092865103709914e-109
Fndc1	5.23099995	0.833999991	7.4926084128248563e-137	5.61100006	0.381000012	3.5590957689648757e-141
Tspan2	5.21400023	0.832000017	1.7026113374130052e-62	5.76499987	0.550000012	8.0876464821062376e-67
Nrsn2	5.21199989	0.279000014	1.1708199498357264e-171	9.91399956	4.70200014	5.5615616085679575e-176
As3mt	5.18599987	0.796000004	2.6289328300597518e-99	5.53399992	0.347000003	1.248780557695113e-103
Rbp1	5.16099977	0.815999985	2.9944885313152194e-106	5.21600008	0.0549999997	1.4224247251164826e-110
Sox2	5.13500023	0.962000012	3.0319594069844666e-71	5.15299988	0.0179999992	1.4402239250353726e-75
Slc5a5	5.07399988	0.649999976	4.4906052961940928e-48	7.10699987	2.03399992	2.1331015087374561e-52
Rcan3	5.05999994	0.852999985	4.9328194784254608e-67	5.60300016	0.54400003	2.343159547038505e-71
Cdh13	5.05200005	0.449000001	9.79857615208731e-79	8.65100002	3.59899998	4.6544633061406565e-83
Rnd2	4.98699999	0.735000014	3.5508153725679511e-98	6.09399986	1.10599995	1.6866879026068549e-102
Ptprm	4.93900013	0.740999997	6.9683924890740482e-35	6.14699984	1.20799994	3.3100857348822194e-39
Gpr151	4.93599987	0.819999993	8.6572717083910326e-66	5.13600016	0.201000005	4.11232743130868e-70
Slc4a4	4.92199993	0.588999987	8.8445926902972392e-79	6.72300005	1.801	4.2013075671182021e-83
Rasgrp2	4.88000011	0.842999995	6.4945478720918738e-54	5.48600006	0.606000006	3.0850027893273197e-58
Scn9a	4.875	0.771000028	2.6850813075847817e-76	5.72800016	0.852999985	1.2754518846593111e-80
Pla2g7	4.8579998	0.75	4.4035115016514723e-46	5.2329998	0.375	2.0917307152059055e-50
St8sia4	4.85699987	0.802999973	1.1474618283755058e-37	5.45200014	0.595000029	5.4506072029997428e-42
Tuba8	4.85599995	0.601000011	2.2605958853848873e-79	6.76800013	1.91199994	1.073815260015622e-83
Utrn	4.8499999	0.5	3.5826766130949651e-121	7.08199978	2.23200011	1.7018224458934852e-125
Mxra7	4.80900002	0.497999996	2.8171314984316583e-103	6.96899986	2.16000009	1.3381776070832502e-107
Tubb2b	4.80499983	0.702000022	3.3983524985735125e-106	6.02799988	1.22300005	1.6142658647983625e-110
Lats2	4.8039999	0.80400002	1.27148674578345e-75	5.38800001	0.583999991	6.0397432347684303e-80
Mafb	4.78599977	0.851000011	8.5698342372333825e-62	4.99100018	0.204999998	4.0707933864874512e-66
Acrbp	4.75699997	0.64200002	6.9338826115831066e-91	5.79799986	1.04100001	3.2936930512935146e-95
Cgref1	4.74300003	0.501999974	4.3031959305364547e-141	7.22900009	2.48600006	2.0440793893864975e-145
Dleu7	4.73899984	0.573000014	3.6556374765923022e-119	6.75500011	2.01600003	1.7364798957782167e-123
Resp18	4.73600006	0.115000002	3.8273368182619529e-176	11.4379997	6.70300007	1.8180395298603235e-180
Klf5	4.69299984	0.556999981	2.8505258994873143e-124	6.62699986	1.93299997	1.3540404234691784e-128
Zbtb20	4.69099998	0.507000029	9.5490972040725451e-72	6.91499996	2.22399998	4.5359572506519789e-76
Ifi35	4.6880002	0.83099997	2.6744175015599255e-70	5.1170001	0.430000007	1.2703864248337096e-74
Hcrtr1	4.6869998	0.686999977	2.9209390379006201e-65	5.38800001	0.700999975	1.3874876676328236e-69
Insl6	4.67799997	0.852999985	7.5658104668722323e-84	4.78399992	0.105999999	3.5938677877979444e-88
Fxyd6	4.65100002	0.188999996	9.0956109177979211e-175	10.9960003	6.34600019	4.3205448022980817e-179
Egfem1	4.60500002	0.354000002	6.8048508321442014e-99	8.67599964	4.0710001	3.2324011173020148e-103
Zfp536	4.57000017	0.796000004	2.3897073999794711e-53	5.27799988	0.708000004	1.135145069342329e-57
Cnn3	4.5630002	0.626999974	8.1232039744243865e-70	6.21899986	1.65600002	3.858637646980993e-74
Vstm2b	4.55800009	0.393999994	2.2604275127544258e-141	7.87900019	3.31999993	1.0737352806167708e-145
Pxylp1	4.53499985	0.565999985	1.7472527452878339e-93	6.47800016	1.94299996	8.2996995311031446e-98
Sox1	4.51000023	0.931999981	1.6121227704014631e-43	4.51900005	0.00999999978	7.6578128937937631e-48
Gdpd2	4.49300003	0.781000018	5.0690204285760723e-05	4.67199993	0.179000005	2.4078569392818129e-09
Tmem91	4.4920001	0.532999992	1.0491577502031408e-51	7.02600002	2.53399992	4.9836488229296067e-56
Qpct	4.45800018	0.558000028	8.6684367398241286e-59	6.82399988	2.36599994	4.1176309803458711e-63
Kcnc2	4.41800022	0.402999997	1.1302577823022019e-103	8.10700035	3.68899989	5.3688855325014345e-108
Abat	4.34600019	0.43599999	5.0412776634100188e-120	7.11600018	2.76999998	2.3946787304816736e-124
Tox3	4.32000017	0.758000016	1.8015393917838416e-38	5.21799994	0.898000002	8.5575688380383885e-43
Ece2	4.31400013	0.495000005	4.1138825422591182e-110	6.12099981	1.80700004	1.9541528321580458e-114
St6galnac2	4.3130002	0.783999979	1.6929571891005324e-94	4.4829998	0.171000004	8.0417879018645848e-99
Rerg	4.30499983	0.773999989	1	4.7579999	0.453000009	0.12024908965102696
P2rx2	4.29300022	0.777999997	4.2320835059748496e-07	4.29799986	0.00499999989	2.0102999743372837e-11
Mpp7	4.27899981	0.685000002	6.6829254357624603e-68	5.39300013	1.11399996	3.1744848165316647e-72
Nrip3	4.27799988	0.40200001	5.584919711189151e-72	7.93599987	3.65799999	2.6529164503083561e-76
Dock11	4.26399994	0.81099999	7.9138292433616288e-47	4.61600018	0.351999998	3.7591816660467552e-51
Ass1	4.24700022	0.519999981	1.7967458743864018e-164	5.5619998	1.31500006	8.5347989473038278e-169
Oprm1	4.24499989	0.515999973	2.7141489968878845e-66	6.25500011	2.00999999	1.2892594513052844e-70
Slc5a7	4.23199987	0.717000008	2.9985462656959184e-41	4.23400021	0.00200000009	1.4243522067717644e-45
9430021M05Rik	4.22200012	0.488000005	1.1984769962946332e-84	6.88100004	2.65899992	5.6929365204951221e-89
Syt6	4.21299982	0.757000029	1	5.09499979	0.882000029	0.025521971274109996
Gucy1a3	4.1960001	0.449000001	6.8886485373847193e-74	7.30100012	3.10500002	3.2722062214443849e-78
Dlx2	4.19000006	0.897000015	1.1876041149579693e-47	4.19299984	0.00400000019	5.6412887847138951e-52
Trpm3	4.14900017	0.340000004	1.9759040153375637e-79	7.53800011	3.38800001	9.3858256476228569e-84
Klhl13	4.14699984	0.65200001	9.9922538671238198e-29	4.91400003	0.76700002	4.7464629807732378e-33
Tox2	4.1329999	0.709999979	5.9624494383636664e-47	5.23199987	1.10000002	2.8322484506762618e-51
Lrrc38	4.11800003	0.791000009	7.6376008293903437e-103	4.13600016	0.0170000009	3.6279692330374042e-107
Cdca7	4.09100008	0.800000012	5.5459288526940288e-13	4.12799978	0.0370000005	2.6343952368867701e-17
Ptn	4.08300018	0.123000003	5.9469062707293447e-161	11.1560001	7.07299995	2.8248652245531755e-165
Ptprt	4.07000017	0.233999997	9.3668966918088681e-124	9.04800034	4.97700024	4.4494094108915391e-128
Pcp4	4.05200005	0.209000006	1.0675932641463556e-50	11.6129999	7.55999994	5.0712201412994282e-55
Elmo1	4.04199982	0.147	1.5245094697303185e-172	10.2329998	6.19099998	7.2416372303359222e-177
Timp2	4.03299999	0.256999999	2.0728013440608994e-128	9	4.96700001	9.8461017673422927e-133
S100a10	4.03200006	0.294999987	1.3584051824870856e-121	8.72599983	4.69399977	6.4526181953595169e-126
Slc39a6	4.02199984	0.419	2.5676836831635624e-96	6.94700003	2.92499995	1.2196863400928949e-100
Erbb4	4.01300001	0.759000003	7.6020429760402172e-82	4.3670001	0.354000002	3.6110787459814828e-86
Stxbp6	4.00899982	0.50999999	2.5478891734863216e-06	7.12200022	3.11299992	1.2102836659159802e-10
Scg2	4.00400019	0.0890000015	1.9502403908889885e-146	11.1639996	7.15999985	9.2639197743159245e-151
Sit1	4	0.771000028	2.4348932873868032e-20	4.00099993	0.00100000005	1.1566090097790249e-24
Gpr88	3.99900007	0.528999984	1.1340090756442895e-17	6.11000013	2.11199999	5.3867047104516887e-22
Ccne1	3.96799994	0.386999995	1.4640901885567647e-109	6.90899992	2.94099998	6.9546370347556749e-114
Ecel1	3.96600008	0.69599998	1.2530715280440317e-27	4.10599995	0.140000001	5.9522683262589387e-32
Plin2	3.95300007	0.748000026	2.4193366409508561e-68	4.09100008	0.137999997	1.1492193810330876e-72
Stbd1	3.94000006	0.698000014	8.6356516445884334e-34	4.18900013	0.248999998	4.1020575929072934e-38
Pam	3.93499994	0.0759999976	5.8850765332663235e-169	9.64599991	5.71099997	2.7954952181580484e-173
Nrip2	3.91400003	0.601999998	9.3358405793136839e-45	5.49900007	1.58500004	4.4346573148934464e-49
Cth	3.90199995	0.735000014	1.6042044485985742e-37	4.0630002	0.160999998	7.6201997368353322e-42
Dner	3.88400006	0.305999994	4.2262194125636471e-84	8.05099964	4.16800022	2.0075144464011244e-88
Thsd7b	3.86400008	0.495999992	1.3136457750393101e-34	6.05700016	2.19300008	6.24000463157567e-39
Ankrd55	3.85899997	0.806999981	6.0651690415111923e-70	4.00699997	0.148000002	2.8810417259695952e-74
Sccpdh	3.85100007	0.174999997	8.1052060780250632e-143	9.49100018	5.63899994	3.8500883897135963e-147
Stard5	3.84299994	0.686999977	2.111741034630242e-05	5.01900005	1.176	1.0031070846619048e-09
Trpc6	3.83999991	0.588999987	5.3134201494463867e-22	5.47399998	1.63399994	2.5239502894957187e-26
Inpp4b	3.80599999	0.558000028	2.2986724828257785e-13	5.59899998	1.79299998	1.0919021864078371e-17
Masp1	3.79900002	0.731000006	5.3298650140111192e-46	4.70599985	0.907000005	2.5317618345103168e-50
Cdh4	3.796	0.598999977	6.4694520398324282e-41	5.38199997	1.58599997	3.0730819113777449e-45
Spock3	3.796	0.333999991	4.4101640377121426e-61	8.39500046	4.59899998	2.0948907646362067e-65
2610203C20Rik	3.79200006	0.671999991	2.6993847516003764e-40	4.93599987	1.14400005	1.2822462243969107e-44
Rarb	3.79099989	0.549000025	7.3918035968112644e-63	5.16099977	1.37	3.5112120448466961e-67
AW551984	3.78999996	0.690999985	1.0094278446624982e-11	3.93899989	0.149000004	4.7949261099301648e-16
Tppp3	3.78800011	0.397000015	4.3748014065497841e-76	6.4749999	2.68799996	2.0780930109014745e-80
Maf	3.78600001	0.839999974	1.4550397900200774e-57	4.15899992	0.374000013	6.911646351985927e-62
Stac	3.77999997	0.736000001	1	4.04899979	0.268999994	0.00020939876299784407
Slc35g2	3.773	0.361999989	3.7055449005619164e-104	7.59299994	3.81999993	1.7601866333659111e-108
Ndrg1	3.76600003	0.711000025	1	4.61100006	0.845000029	0.65428913824875623
Cpne4	3.74399996	0.386999995	6.759458881793748e-42	7.36600018	3.62299991	3.2108392940308512e-46
Galnt14	3.74099994	0.48300001	8.8407112354538243e-13	6.92299986	3.18199992	4.1994638207551892e-17
Gng4	3.73300004	0.316000015	3.3253415986454217e-108	7.39400005	3.66199994	1.5795846468959822e-112
Bcam	3.73000002	0.735000014	1.8199499368454571e-23	3.97799993	0.247999996	8.6450215506624413e-28
Vwc2l	3.72199988	0.626999974	1	5.36999989	1.648	0.00071854135416656712
Gstm6	3.71399999	0.699000001	8.7341245343408353e-05	4.52899981	0.814999998	4.1488336188204612e-09
Htr7	3.70300007	0.615999997	2.3005347430471302e-32	4.54899979	0.846000016	1.0927867865509834e-36
Fam210b	3.69300008	0.623000026	5.3928011369741588e-33	5.05499983	1.36199999	2.5616573897844191e-37
Rnh1	3.69199991	0.234999999	1.9393526641318064e-150	7.5710001	3.87899995	9.2122015206717008e-155
Fgf1	3.68899989	0.680999994	7.1701673996811798e-30	4.47200012	0.783999979	3.4059316927993444e-34
Tmem130	3.68600011	0.0500000007	9.2744521345116938e-175	9.95699978	6.27099991	4.4054969288009185e-179
Rftn1	3.65700006	0.644999981	5.1995263788413735e-30	4.46500015	0.808000028	2.4698491254234153e-34
Fhl1	3.64299989	0.370000005	8.3858708642640136e-90	7.03399992	3.39100003	3.9834081627702898e-94
L3mbtl4	3.64199996	0.674000025	1.2216474855773305e-58	4.22200012	0.578999996	5.8029996464817143e-63
Lgals8	3.63899994	0.54400003	1.2213546650978951e-36	5.55299997	1.91400003	5.8016087074762262e-41
1700019L22Rik	3.63199997	0.451000005	3.4755309274853622e-53	5.19199991	1.56099999	1.6509267183570977e-57
Adamts6	3.63199997	0.601000011	1.9580153925940773e-109	4.46400023	0.832000017	9.3008521403860791e-114
Adamts16	3.63100004	0.672999978	2.9032888561869885e-17	4.10699987	0.476999998	1.3791035797962136e-21
Tmeff1	3.62800002	0.158999994	1.1285669296658482e-153	8.87800026	5.25099993	5.360853741525025e-158
Nell1	3.61800003	0.397000015	2.6214987851936136e-26	7.09899998	3.48099995	1.2452492804453799e-30
Pitpnc1	3.6170001	0.241999999	2.8354336673585756e-100	7.03200006	3.41499996	1.3468713981372675e-104
Dhrs13	3.61500001	0.699000001	1.2807448871919918e-22	4.28200006	0.666999996	6.0837207257837349e-27
Grm1	3.61500001	0.31099999	4.5730197018693358e-89	7.47700024	3.86199999	2.1722495258737106e-93
Cacng5	3.61400008	0.698000014	0.68641881683072836	4.05600023	0.442000002	3.2605871975618864e-05
Gaa	3.61100006	0.0780000016	2.6239643252731919e-157	9.73099995	6.12099981	1.2464204471181796e-161
Endod1	3.60500002	0.414999992	4.9187871135213478e-78	6.40999985	2.80500007	2.3364939737418524e-82
Dpysl5	3.58599997	0.662999988	3.4052902379367888e-32	4.73999977	1.15400004	1.6175613898616706e-36
Nkd2	3.57299995	0.676999986	5.8870110865895507e-11	3.88700008	0.314999998	2.7964141585547935e-15
Drd1	3.56599998	0.626999974	0.049575911331550523	4.97100019	1.40600002	2.3549264360417311e-06
Tmcc3	3.56500006	0.63499999	1.3604661848665481e-51	4.61100006	1.04700005	6.4624082503636144e-56
Cthrc1	3.56200004	0.592000008	1.3700120328607855e-15	5.23000002	1.66700006	6.507752388660391e-20
Krt18	3.55599999	0.620999992	1.8983837562862598e-25	3.56399989	0.00800000038	9.0175933701608388e-30
Mturn	3.54399991	0.31400001	2.4387402173585232e-107	6.69399977	3.1500001	1.1584363563359886e-111
Nipsnap3b	3.54099989	0.377999991	2.8508922923653004e-111	6.66800022	3.12700009	1.354214465307477e-115
Ppap2b	3.52699995	0.662999988	5.9773217692072352e-31	3.97799993	0.451999992	2.8393130197640297e-35
Gm32647	3.523	0.458999991	7.9742962780804131e-72	4.59499979	1.07299995	3.787904369219273e-76
Gm20754	3.50500011	0.398999989	2.2806022120329676e-36	6.80200005	3.29699993	1.0833185502721677e-40
Tmem132e	3.49799991	0.749000013	3.871815935183218e-10	4.03999996	0.542999983	1.8391677442443559e-14
Colec12	3.4920001	0.665000021	9.3127464532099533e-89	3.63899994	0.147	4.4236872758930048e-93
Gstm1	3.47300005	0.589999974	3.7658831994848676e-08	5.07200003	1.60000002	1.7888481852008682e-12
Hs3st5	3.4460001	0.453999996	8.0102342072274728e-38	5.99100018	2.54500008	3.8049753976949805e-42
Slc27a2	3.44199991	0.652999997	1.2247091944443101e-08	4.03299999	0.589999974	5.8175431999064701e-13
Trpc4	3.44099998	0.493000001	4.3596437120281102e-25	5.83599997	2.39499998	2.0708928900000524e-29
Opn3	3.42499995	0.574000001	1.7132595517597174e-15	5.04199982	1.61699998	8.1382270176691875e-20
A230077H06Rik	3.4230001	0.734000027	1.567234404050216e-05	3.94099998	0.518000007	7.4445867568412316e-10
Ankrd34b	3.421	0.68599999	2.9361354717600932e-30	4.29099989	0.870000005	1.3947061902717523e-34
Tmem255a	3.421	0.586000025	1.5125237057584723e-05	4.48600006	1.06500006	7.1847031434470468e-10
Krt1	3.41799998	0.749000013	6.4075028675302474e-14	4.171	0.753000021	3.0436551717320195e-18
Rnf152	3.41199994	0.69599998	1	4.53299999	1.12199998	0.51341782163091254
Aff2	3.37700009	0.30399999	7.8116236521559748e-82	6.55000019	3.17199993	3.7106325537507004e-86
Snrpn	3.3670001	0.323000014	2.8964371310165676e-95	5.64300013	2.27600002	1.3758489127002506e-99
Fam84a	3.36599994	0.488999993	1.1207635106210354e-12	6.03299999	2.66700006	5.3237863890415897e-17
Unc5d	3.35400009	0.308999985	4.4236098551426e-35	7.97399998	4.61899996	2.1012777195243208e-39
Gm5607	3.34800005	0.819000006	3.6509617161344298e-41	3.37100005	0.023	1.7342588429291421e-45
Gfpt2	3.33999991	0.638000011	2.036812025873849e-18	3.64700007	0.307000011	9.6751473773221015e-23
Cdhr1	3.33100009	0.709999979	1	3.61999989	0.289000005	0.012639389685096291
Brinp3	3.3269999	0.31099999	4.4250624038209294e-21	7.921	4.59399986	2.101967700845967e-25
Gm1604A	3.32599998	0.173999995	1.1656301145447149e-158	5.28100014	1.95500004	5.5369091513619367e-163
Aldoc	3.31299996	0.395000011	5.8511999376326027e-14	5.89699984	2.58500004	2.7794033524760607e-18
Gm12750	3.31299996	0.648999989	1.1975503598731875e-07	3.39100003	0.0780000016	5.6885348654436044e-12
D030054H15Rik	3.31200004	0.602999985	1.2442282461810559e-100	3.91199994	0.600000024	5.9102614772043318e-105
Nhs	3.30900002	0.717000008	4.6524172497564252e-07	3.88100004	0.572000027	2.209964492569079e-11
Susd2	3.30900002	0.60799998	0.0052787169084813155	4.23899984	0.92900002	2.5074657555012901e-07
Creb3l2	3.296	0.711000025	9.2695438042249384e-39	3.66400003	0.368000001	4.4031654019689049e-43
Dlx1as	3.29099989	0.838	7.1223495899272215e-48	3.29900002	0.00800000038	3.3832175517419822e-52
Mtss1	3.28299999	0.601999998	4.0887915198544843e-37	4.67500019	1.39199996	1.9422342389580487e-41
Fam131c	3.25900006	0.717999995	6.1014760530304955e-29	3.5309999	0.272000015	2.8982880738317001e-33
Tspan6	3.25500011	0.377999991	5.8871345534945017e-48	6.67199993	3.41700006	2.7964728070941013e-52
Rasgef1b	3.24000001	0.250999987	1.1472467771047029e-95	7.45599985	4.21500015	5.4495856788177033e-100
Ttc39a	3.2349999	0.688000023	1.4435221389025627e-38	3.5480001	0.312999994	6.856935867863209e-43
Acsl1	3.23099995	0.289999992	5.1419859053372754e-100	6.84399986	3.61199999	2.442516580532622e-104
Arl4c	3.22900009	0.662	2.236974324919186e-25	4.13399982	0.903999984	1.0625946821770788e-29
Npc2	3.22399998	0.354000002	1.7517544840789966e-100	6.2329998	3.00900006	8.3210834318781904e-105
Ugdh	3.22000003	0.444999993	1.5324028449463133e-61	5.53000021	2.30999994	7.2791318874516113e-66
Unc119	3.20099998	0.377999991	1.0624643177358252e-88	6.17199993	2.97099996	5.0468569149526182e-93
Pde1a	3.19499993	0.128999993	1.4938582769153317e-149	10.6350002	7.44000006	7.0960396965387221e-154
Anxa5	3.19400001	0.382999986	1.574723750546189e-47	6.34100008	3.14700007	7.4801622199609966e-52
Slc29a1	3.19300008	0.555000007	1.0752022793693723e-10	4.78200006	1.58899999	5.1073640479259564e-15
Vat1	3.19300008	0.819000006	8.2250259593433113e-74	3.56299996	0.370000005	3.9070045408242978e-78
Dbndd1	3.17499995	0.395999998	4.8517324494139997e-69	5.87300014	2.69799995	2.3046420527332318e-73
Arhgap12	3.16799998	0.493999988	2.2203840218432338e-21	5.41900015	2.25099993	1.0547140517970899e-25
Robo1	3.16700006	0.0170000009	3.1291794951576341e-113	8.21800041	5.05000019	1.4864048523454465e-117
Adamtsl1	3.16499996	0.504000008	9.0696800187718768e-47	4.63100004	1.46599996	4.308227255734313e-51
Dnajc12	3.16199994	0.270999998	2.7373374036654762e-127	6.80499983	3.64199996	1.3002742749693502e-131
Prmt2	3.16000009	0.137999997	8.8267514860203416e-157	8.8739996	5.71400023	4.1928327408418878e-161
Adamts3	3.1559999	0.551999986	2.331755978056328e-16	4.80700016	1.65100002	1.1076173180962987e-20
Dock10	3.14599991	0.551999986	2.3660700589143459e-27	4.5250001	1.38	1.1239169954941791e-31
Wdr6	3.13000011	0.270999998	1.8786309011974134e-67	6.579	3.44799995	8.923764493622522e-72
Celf6	3.12899995	0.393000007	6.4048478594106114e-63	5.75299978	2.62299991	3.0423940050401916e-67
Adra1b	3.12199998	0.538999975	9.5717193815030497e-18	4.88000011	1.75800002	4.546703107307168e-22
Slc24a3	3.10500002	0.328000009	3.2932769658505988e-27	7.20200014	4.09700012	1.564353489383716e-31
Maged2	3.10299993	0.317000002	3.3622891296800354e-79	6.59899998	3.49600005	1.5971352506555365e-83
Mdm1	3.10299993	0.550999999	3.55089764014247e-26	4.45900011	1.35500002	1.6867269808770995e-30
Trhde	3.09899998	0.317999989	1.1559065492883346e-34	7.05200005	3.95300007	5.4907208307445117e-39
Ap1s2	3.09500003	0.273000002	2.5424104386869421e-64	6.98999977	3.89499998	1.2076811888119619e-68
Dlx5	3.08400011	0.759000003	7.3096298509409725e-53	3.09200001	0.00700000022	3.4721783445472985e-57
Tmem117	3.08299994	0.44600001	1.3669129323716163e-33	5.41099977	2.32800007	6.4930312197017681e-38
Erbb2ip	3.08200002	0.654999971	8.5459635107837378e-08	3.79500008	0.713	4.059454451255813e-12
BC030867	3.07399988	0.685000002	2.1145705541354463e-24	3.15799999	0.0839999989	1.0044511467487395e-28
Cd55	3.06900001	0.555000007	3.6683927822016798e-16	4.2249999	1.15699995	1.7425388477112293e-20
Dpysl3	3.06800008	0.338	1.9211823499248426e-60	6.33500004	3.26699996	9.1258899388411671e-65
Acadl	3.05699992	0.499000013	2.2997701161352858e-29	3.60400009	0.546999991	1.0924235778715969e-33
Myo16	3.05599999	0.495000005	6.483161119122083e-15	5.11600018	2.05999994	3.0795939194005716e-19
Bmp3	3.05500007	0.537999988	1	5.01100016	1.95599997	0.0036813872221422117
Optn	3.05100012	0.500999987	5.7328916948433188e-26	4.71099997	1.65999997	2.7232052512081125e-30
Rwdd2a	3.03399992	0.172999993	7.3584999718087147e-122	8.10900021	5.07499981	3.4953923483795908e-126
Apeh	3.02999997	0.563000023	9.3217018647238241e-17	4.05200005	1.02100003	4.4279412239805359e-21
Usp29	3.0250001	0.158000007	3.6798287932406056e-110	7.05999994	4.03499985	1.7479711159227653e-114
Gm11744	3.02099991	0.552999973	5.7941603641029831e-30	4.27099991	1.25	2.7523087422111834e-34
Hap1	3.00900006	0.400000006	2.680760453723584e-36	5.55800009	2.54900002	1.2733994175012274e-40
1700086L19Rik	3.00300002	0.197999999	4.2847396914141776e-116	7.51999998	4.51599979	2.0353124127941182e-120
Col11a1	2.99499989	0.565999985	1.774926976468726e-09	3.704	0.708000004	8.4311560729086358e-14
H2-D1	2.9920001	0.314999998	2.9017896520417568e-54	6.59700012	3.60500002	1.3783914364629284e-58
Abhd11os	2.98799992	0.657000005	5.4621935284341263e-25	3.16700006	0.179000005	2.5946197645991478e-29
Rps6ka2	2.98200011	0.423000008	1.3004161237811535e-27	5.64099979	2.65799999	6.177161902817564e-32
Dnah9	2.97600007	0.558000028	2.9208415599437825e-17	3.8900001	0.913999975	1.3874413642142231e-21
Gprasp2	2.96700001	0.101999998	6.1838284078206214e-138	8.12300014	5.15600014	2.9374066159132724e-142
Pafah1b3	2.96099997	0.328999996	5.2778644446497225e-79	6.05200005	3.08999991	2.5070608230333092e-83
Elavl2	2.96000004	0.189999998	1.2471826748522244e-111	7.82700014	4.8670001	5.9242954344110981e-116
Cacna2d2	2.95900011	0.771000028	1.9915679553960551e-29	3.3039999	0.344999999	9.4602315950791143e-34
Klhl32	2.954	0.351000011	1.7108461458167703e-33	6.08099985	3.12700009	8.126762995519525e-38
Wscd1	2.95300007	0.527999997	1	4.6079998	1.65499997	0.25820534603347944
Idh1	2.94899988	0.316000015	1.7671906698273782e-57	6.51599979	3.56800008	8.3944075139054633e-62
Akap12	2.94799995	0.597000003	1.4852234573684388e-27	3.9849999	1.03699994	7.0550230731922802e-32
1500009L16Rik	2.94300008	0.337000012	7.4059690671590485e-45	6.53200006	3.58999991	3.5179408451259016e-49
Frmd3	2.93199992	0.356999993	5.2046775760355719e-44	5.89699984	2.96399999	2.4722960174974217e-48
Fuca1	2.91100001	0.298000008	2.6223037000085865e-86	6.43900013	3.52800012	1.2456316264528721e-90
Idh2	2.91000009	0.490999997	4.6620471229467775e-16	4.77299976	1.86300004	2.2145388195643064e-20
G6pdx	2.90799999	0.437000006	9.7148693058896774e-30	5.10400009	2.1960001	4.6147013613384371e-34
Sytl5	2.9000001	0.611999989	2.3453108187294684e-44	3.02099991	0.119999997	1.1140560605783149e-48
Grip1	2.89599991	0.221000001	2.8764763923845671e-72	7.04699993	4.15100002	1.3663672774009914e-76
Ctsz	2.8829999	0.393000007	4.4722896695043287e-12	5.8039999	2.921	2.1244013250543077e-16
Cacna2d3	2.875	0.188999996	2.0134416014632337e-71	9.18200016	6.30700016	9.5641345309862903e-76
Cnp	2.85599995	0.515999973	1.7079593377818026e-32	4.10699987	1.25199997	8.1130502459709421e-37
Pou3f2	2.85100007	0.435000002	1.4640093497457047e-21	5.04199982	2.19099998	6.954253038883264e-26
Dpp6	2.84599996	0.0810000002	3.9367720711028369e-130	8.7130003	5.86600018	1.8700228344588811e-134
Nucb2	2.83999991	0.202000007	1.629303385063911e-98	6.75400019	3.91400003	7.7394232617514299e-103
Ptgr2	2.83100009	0.405000001	4.7550072590944226e-30	5.49599981	2.66499996	2.2586962089561195e-34
Gbe1	2.82599998	0.458000004	1.4279294865358023e-26	4.42299986	1.59599996	6.7828685471014739e-31
Nap1l5	2.80900002	0.00499999989	1.2414056145065821e-172	11.8769999	9.06700039	5.8968535745135003e-177
Ggh	2.80500007	0.419999987	4.9878483507628038e-32	5.27799988	2.47300005	2.3692990455836993e-36
Lhfpl3	2.79399991	0.402999997	5.5391679229130932e-18	5.38800001	2.5940001	2.631183698894686e-22
Arhgef6	2.78900003	0.589999974	1.5311369772942626e-34	2.93700004	0.148000002	7.2731188357128187e-39
Inafm1	2.78900003	0.247999996	2.6965607722326341e-102	6.36800003	3.57999992	1.2809047939543199e-106
Camk2n2	2.78800011	0.286000013	5.6472262691343633e-78	6.26599979	3.47799993	2.6825129532274194e-82
Tmem132c	2.77800012	0.630999982	4.5843411316216583e-71	2.87599993	0.0979999974	2.1776273663412781e-75
Shisa6	2.7750001	0.561999977	1	4.19899988	1.42400002	0.071911258414729062
Zak	2.77399993	0.643000007	3.2316690226352515e-42	3.33699989	0.563000023	1.5350888384168971e-46
Capn2	2.77200007	0.423000008	3.7803947909322667e-19	4.93400002	2.16199994	1.7957413979347648e-23
Maml2	2.77200007	0.602999985	0.03093231918703836	3.74699998	0.975000024	1.4693292412615599e-06
Pcbd1	2.75900006	0.523999989	4.204515355707785e-06	3.898	1.13800001	1.9972047101025012e-10
Dusp10	2.73699999	0.625999987	1.9026295361430874e-19	2.79500008	0.0579999983	9.0377614295225509e-24
Ifit2	2.7349999	0.541000009	0.00065285283762103914	3.24600005	0.510999978	3.1011440130203264e-08
Rbp4	2.7349999	0.412	4.4046668755000789e-11	4.80000019	2.06500006	2.0922795342485649e-15
Ada	2.73099995	0.588	2.4529897241505183e-25	2.852	0.122000001	1.1652050751237498e-29
Ctxn2	2.73000002	0.145999998	1.0437807079936255e-113	7.33900023	4.60900021	4.9581071061829067e-118
Lrrc3b	2.727	0.239999995	1.1260773596285596e-76	6.98999977	4.26300001	5.3490279290735303e-81
Tox	2.72199988	0.412999988	1	6.13199997	3.41000009	0.010316392096369326
Phlda3	2.71199989	0.319999993	3.3821283007879926e-55	5.95499992	3.24300003	1.6065591396484861e-59
Mgat4c	2.70799994	0.287999988	2.0707872975277583e-11	7.18499994	4.47700024	9.8365347592996316e-16
Ifitm10	2.70300007	0.326999992	2.0296415247576687e-38	6.19199991	3.49000001	9.641086475193182e-43
Epha3	2.69700003	0.307000011	2.1512876146397847e-35	5.68900013	2.99300003	1.0218922737221094e-39
Mid1ip1	2.69700003	0.398000002	4.1367891025522082e-34	5.24599981	2.54900002	1.9650337747255405e-38
Rgs8	2.6960001	0.456999987	8.9639987243639695e-07	4.87699986	2.18099999	4.2580271348869321e-11
Shroom2	2.69400001	0.32100001	7.1928636257713434e-26	6.41300011	3.7190001	3.4167127236230969e-30
Htr1a	2.69099998	0.477999985	1.4464892721763709e-12	3.7650001	1.074	6.8710301737429739e-17
Peg3	2.68899989	0.155000001	7.7589094628559417e-97	7.63000011	4.94099998	3.6855925626334512e-101
Tekt5	2.68899989	0.531000018	0.91088915427575468	3.97799993	1.28900003	4.3268532884084867e-05
Rasd2	2.68300009	0.331	2.3589284895061153e-32	5.64499998	2.96199989	1.1205246482548524e-36
Pld5	2.68199992	0.56099999	1	3.44000006	0.758000016	0.14606109143945531
Rcan2	2.68199992	0.273999989	7.6110536358583282e-08	7.71600008	5.03399992	3.6153589378008399e-12
Atg9b	2.67700005	0.658999979	7.7721353072509733e-06	3.20499992	0.527999997	3.6918750271950285e-10
Tspyl2	2.6730001	0.131999999	2.3379824906256108e-126	7.53900003	4.86499977	1.110575000297174e-130
Prkra	2.67199993	0.449000001	9.3097927249655132e-10	4.954	2.28200006	4.4222842128850053e-14
Epb4.1l2	2.66899991	0.497999996	0.0074946081860197879	4.35099983	1.68200004	3.560045689730091e-07
Fam184a	2.66499996	0.356000006	8.5422318586023868e-37	5.36800003	2.70300007	4.0576818632920326e-41
Itga3	2.66499996	0.505999982	6.0753109444468911e-17	3.94000006	1.27499998	2.885859274390505e-21
Pcsk5	2.66199994	0.428000003	0.018745553241274547	5.39499998	2.73200011	8.9044049217530618e-07
Gabra2	2.65799999	0.155000001	1.2304032661767203e-85	8.10999966	5.45200014	5.8445908520649833e-90
Vwa5a	2.6559999	0.521000028	1	3.05599999	0.400000006	0.00037468472779309577
Ptpro	2.65499997	0.529999971	1	3.95799994	1.30400002	0.0036849239982603712
Bcl11b	2.64700007	0.439999998	1	5.68499994	3.03699994	0.090606377438630648
Pgm2	2.64700007	0.252999991	3.5219976834113866e-60	6.74900007	4.10200024	1.6729990895930965e-64
Dhrs3	2.64400005	0.569999993	1	3.23799992	0.593999982	0.00031361194742892756
Sh3gl3	2.64100003	0.201000005	3.2085750037427056e-73	7.22800016	4.58699989	1.5241188503432954e-77
Elfn1	2.63800001	0.660000026	5.6478593978499239e-41	2.98699999	0.349000007	2.6828136983896657e-45
Gusb	2.63400006	0.460000008	2.1443059172965507e-16	4.579	1.94500005	1.0185758679919013e-20
Tmem53	2.63199997	0.575999975	0.00066278170578880683	3.51699996	0.88499999	3.1483075517233839e-08
Inhbb	2.62899995	0.589999974	0.040874558907785088	3.10500002	0.476999998	1.9415997961136751e-06
Atp1b3	2.625	0.0460000001	3.3166614012112535e-160	8.67199993	6.04799986	1.575461429418228e-164
Lrrtm4	2.62400007	0.119999997	3.0679527996284063e-54	9.60299969	6.97900009	1.4573212994624769e-58
Pdyn	2.62299991	0.486999989	1	3.09299994	0.470999986	0.082435812811974166
Afap1	2.62199998	0.606999993	2.6834598972525447e-10	3.12400007	0.501999974	1.2746816916457082e-14
Slc29a4	2.61599994	0.586000025	1	3.19700003	0.579999983	0.046999262044871155
Comtd1	2.61500001	0.316000015	3.7981742810560492e-74	5.66900015	3.05299997	1.8041869091088967e-78
Marcksl1	2.61299992	0.412	1	5.82600021	3.21399999	0.00011219275738788522
Pde9a	2.61299992	0.470999986	0.002054608444636711	4.20800018	1.59500003	9.7596829025114526e-08
Ccdc136	2.60899997	0.128999993	4.2939897740751358e-93	7.98699999	5.37799978	2.0397063338757056e-97
Ikbip	2.60400009	0.512000024	2.1186026701519602e-11	3.898	1.29400003	1.0063664593159606e-15
Grb10	2.5999999	0.397000015	3.1679169092294037e-20	5.21400023	2.61299992	1.5048056760542484e-24
Igfbp3	2.5999999	0.381999999	5.4236351707244297e-22	4.3210001	1.72099996	2.5763039952139607e-26
Rac3	2.5999999	0.305000007	4.4280499086234327e-58	5.86600018	3.26600003	2.1033868082003767e-62
Gm1604b	2.59599996	0.744000018	3.1008329287556268e-08	2.69099998	0.0939999968	1.4729398293538032e-12
Pygb	2.5940001	0.386999995	2.3810812969247304e-20	5.02699995	2.43199992	1.1310475474656709e-24
B630019K06Rik	2.57999992	0.256999999	2.4402054947512175e-74	6.07499981	3.49499989	1.1591323839783477e-78
Snx25	2.579	0.386999995	6.4174227239438337e-17	5.33799982	2.75900006	3.0483672448906677e-21
Kat2b	2.56800008	0.54400003	2.6089470767736628e-30	3.33599997	0.768000007	1.2392870400786921e-34
Prorsd1	2.56800008	0.568000019	0.022488901453170004	3.26900005	0.700999975	1.0682548666715753e-06
Clcn5	2.56699991	0.537	1.3081347995887351e-23	3.47900009	0.912999988	6.2138267128478771e-28
Gad1os	2.56699991	0.702000022	2.0627358763065973e-39	2.61899996	0.0520000011	9.798289361137171e-44
Kcnn3	2.55699992	0.354999989	1.2309441450973115e-42	4.82200003	2.26399994	5.8471601040153498e-47
Nt5dc2	2.55500007	0.533999979	1	2.99099994	0.43599999	0.0001387538084971824
Hyi	2.5539999	0.483999997	1.3518310588660737e-30	4.23500013	1.68099999	6.4213901713189895e-35
Gcnt1	2.55200005	0.563000023	1.7387333858680902e-34	2.5710001	0.0189999994	8.2592313598142227e-39
Lgi2	2.54900002	0.43900001	2.7681821658996262e-09	4.70200014	2.15300012	1.3149259765816198e-13
Hcn3	2.5480001	0.499000013	1.0112028402049337e-10	3.6170001	1.06900001	4.8033575917011861e-15
Adcy7	2.54500008	0.538999975	1.1258362827162096e-07	3.06100011	0.51700002	5.3478827793853776e-12
Ank1	2.54500008	0.588999987	5.5026767616333949e-06	3.58999991	1.04400003	2.6138498772721805e-10
Krtcap3	2.53999996	0.620000005	3.7586207857113914e-17	2.71499991	0.174999997	1.785398435165966e-21
Cast	2.53600001	0.467999995	3.7734090719997452e-18	3.78900003	1.25300002	1.7924230818923357e-22
Dchs1	2.53600001	0.547999978	1	3.2019999	0.665000021	0.0010560222483033798
Eci2	2.53200006	0.435000002	6.7870559558557444e-10	4.82000017	2.28800011	3.223948297480403e-14
Epb4.1l4a	2.52900004	0.566999972	1.1097141484557214e-46	2.83400011	0.305000007	5.2713003441750025e-51
Pnp2	2.52699995	0.583000004	1.1913553846344361e-23	2.56800008	0.0399999991	5.6591078502490788e-28
Arl10	2.52099991	0.474000007	4.9157977317481179e-18	4.12599993	1.60500002	2.3350739747995999e-22
Wnt2	2.51900005	0.412	3.156296883241801e-11	4.13999987	1.62100005	1.499285998119799e-15
Rimklb	2.5150001	0.430999994	8.94157593900017e-17	4.56099987	2.046	4.24737599230485e-21
Lor	2.50399995	0.391000003	1.2816070901448576e-45	4.74399996	2.24000001	6.0878163126774543e-50
Bid	2.50300002	0.437000006	6.6069872823494922e-10	4.25699997	1.75399995	3.138413111509354e-14
Ptpru	2.49900007	0.527999997	1	4.29699993	1.79900002	0.12320025155555905
Nacc2	2.48300004	0.537	3.278904116541161e-20	3.13499999	0.651000023	1.5575261811424857e-24
Slc25a1	2.48000002	0.324999988	1.0895741672603059e-38	5.57399988	3.0940001	5.1756325634633573e-43
Syndig1	2.47199988	0.248999998	1.9656961322172254e-21	7.69000006	5.21799994	9.3373367481342638e-26
Zfp467	2.46600008	0.58099997	1	3.77099991	1.30400002	0.71817356589919157
Flywch2	2.46399999	0.289000005	6.696730425265363e-64	5.375	2.91100001	3.1810423832725454e-68
Clic4	2.45499992	0.537999988	1.6332491028595081e-62	2.5999999	0.144999996	7.7581659835621699e-67
Samd14	2.45300007	0.529999971	0.0046632283852404439	3.48099995	1.028	2.2150999359872903e-07
Tunar	2.45000005	0.574000001	1	3.1099999	0.658999979	0.81478442202869461
Pir	2.44899988	0.446999997	5.0880860350795147e-08	4.35599995	1.90600002	2.4169133740639914e-12
Prune2	2.44799995	0.153999999	3.231581211395338e-71	6.25600004	3.80900002	1.5350471268265903e-75
Znrf2	2.44499993	0.521000028	1.2751744399335921e-21	3.74699998	1.30200005	6.0572603074937874e-26
Arhgdib	2.44099998	0.444000006	3.961590981830463e-08	3.1559999	0.714999974	1.881812170734592e-12
Dgkg	2.43000007	0.165000007	1.4961480153840064e-51	7.39699984	4.96700001	7.1069162805624479e-56
Rtp4	2.41400003	0.547999978	1.1652165261927831e-11	2.53800011	0.123999998	5.534944547752152e-16
Prlr	2.41000009	0.469000012	0.0079039657152361695	2.81299996	0.402999997	3.7544963496276696e-07
Gmnn	2.40700006	0.486999989	0.00021205001198246957	3.93700004	1.52999997	1.007267774949979e-08
Adcy5	2.40499997	0.437000006	5.0341741546460207e-16	4.18499994	1.77999997	2.3913044625907374e-20
Dlx6os1	2.40300012	0.718999982	1.5719133049121373e-69	2.42600012	0.023	7.4668122026987333e-74
Fbxo2	2.39599991	0.215000004	6.4819376192227421e-69	5.93599987	3.53999996	3.0790127395129879e-73
Dusp26	2.39299989	0.112999998	1.2567905662359827e-132	8.18900013	5.796	5.9699342876495472e-137
B3gat1	2.38800001	0.175999999	2.5667121177523554e-93	5.88899994	3.5	1.2192248326773491e-97
Sulf2	2.38499999	0.375999987	1	6.0079999	3.62299991	0.4891586749613463
Pcdhgc4	2.38199997	0.593999982	1	2.70300007	0.32100001	0.89664508712553626
Prr5	2.38100004	0.605000019	1.0422859023833822e-07	2.48099995	0.0989999995	4.9510065665180609e-12
Grk5	2.37100005	0.476000011	3.8678566299249252e-06	3.77099991	1.40100002	1.8372870178248744e-10
Gm16083	2.36999989	0.533999979	0.01672096769890458	3.16400003	0.795000017	7.9426979379178127e-07
Pik3ip1	2.36899996	0.221000001	1.2819193918397298e-50	5.89799976	3.52800012	6.0892997902324235e-55
Cdc42ep5	2.36599994	0.611000001	7.6773991675727495e-31	2.41700006	0.050999999	3.6468740108173806e-35
D930015E06Rik	2.36500001	0.405000001	8.1021900494718687e-15	4.70900011	2.3440001	3.8486557331711325e-19
Csdc2	2.36400008	0.207000002	8.5055849050481072e-48	6.86100006	4.49700022	4.0402740381189944e-52
Ciapin1	2.36199999	0.197999999	1.4772330798632603e-81	6.58099985	4.21899986	7.0170676413797285e-86
Dbpht2	2.35599995	0.182999998	1.5033730407820343e-68	5.7579999	3.40199995	7.1412361808000874e-73
Mob3a	2.35599995	0.481000006	2.1240181821797793e-11	3.18899989	0.833999991	1.0089389047025363e-15
Tenm1	2.34899998	0.140000001	1.4933766147214325e-61	7.97300005	5.62400007	7.0937517324787784e-66
Acaa2	2.34500003	0.490999997	0.003912878629711028	2.83100009	0.486000001	1.8586731093060174e-07
Hs3st1	2.34200001	0.388999999	1	5.046	2.704	0.00037136854735601334
Rhov	2.33999991	0.465000004	0.0029499524160138939	4.04500008	1.70500004	1.4012694356896704e-07
Gpld1	2.33800006	0.529999971	1.757470101869516e-16	2.8670001	0.528999984	8.3482334308831278e-21
Nnmt	2.33800006	0.456999987	1.1994488171744223e-13	2.5940001	0.256999999	5.6975528081627507e-18
Cidea	2.33100009	0.500999987	1	3.19400001	0.862999976	0.29764694913970108
Golm1	2.33100009	0.448000014	1	3.59200001	1.26100004	0.014917736659830941
Gm13889	2.3269999	0.515999973	1	4.17600012	1.84899998	0.0067106989893322292
Itfg2	2.31800008	0.340000004	3.611899932762555e-28	5.06500006	2.74600005	1.715703939180389e-32
Fam159b	2.31500006	0.441000015	8.366364907568337e-12	2.69099998	0.375999987	3.9741425553716212e-16
Tmem176b	2.31200004	0.379999995	6.9431055123972479e-19	2.36500001	0.0529999994	3.2980740606105112e-23
Lppr3	2.30500007	0.388999999	1.1296185865765314e-05	4.96000004	2.65400004	5.3658492617163758e-10
Smim1	2.30299997	0.524999976	1.6722538400890279e-11	2.898	0.595000029	7.943444043744194e-16
Frmpd3	2.30200005	0.458000004	0.08778126379498026	3.9749999	1.67400002	4.169735122315232e-06
A730017C20Rik	2.29900002	0.126000002	5.6100736178141176e-99	7.66900015	5.36999989	2.6648649144091382e-103
Rps6ka4	2.2980001	0.400999993	2.0777631826128985e-08	4.41599989	2.1170001	9.869671207547495e-13
LOC105243715	2.29099989	0.375	4.9631968987396634e-07	4.83799982	2.54699993	2.3575892545789777e-11
Smarcd3	2.28999996	0.128999993	3.3960515568451711e-109	7.25099993	4.96099997	1.6131728846879969e-113
Sc5d	2.28800011	0.165000007	8.9200305859714514e-74	7.44199991	5.15399981	4.2371416425857167e-78
Cst3	2.28399992	0.00300000003	6.5142761469439104e-173	10.3730001	8.08899975	3.0943740010183881e-177
Fam134b	2.28200006	0.250999987	5.5575354785404863e-39	5.796	3.51300001	2.6399085495632178e-43
Id1	2.27999997	0.55400002	0.0010965126151354177	2.352	0.0719999969	5.2085911796286226e-08
Ucp2	2.27900004	0.485000014	1	2.58200002	0.303000003	0.061207841758109255
LOC105247066	2.27800012	0.537	0.018163008548360948	2.28800011	0.00899999961	8.6276878911081837e-07
Glra2	2.27699995	0.451999992	1	3.86400008	1.58700001	0.13178093355554985
Lypd1	2.27399993	0.409999996	1	4.87300014	2.59899998	0.96836562966150785
Ncaph	2.26799989	0.495000005	1.9720510554125591e-30	2.33299994	0.0649999976	9.3675235389158223e-35
Sh3yl1	2.26799989	0.314999998	1.3979437136463858e-26	5.11299992	2.84500003	6.6404318527759154e-31
LOC102634887	2.26699996	0.541999996	9.6104198612508758e-12	2.28399992	0.0170000009	4.5650863866857668e-16
Slc9a6	2.26600003	0.204999998	1.2147070173473331e-49	6.45900011	4.19299984	5.7700314333428327e-54
Ccdc82	2.26300001	0.300999999	1.7800402589920506e-23	5.22399998	2.96000004	8.4554448935590473e-28
Fbxo30	2.26300001	0.455000013	2.7937039355327167e-05	2.83999991	0.577000022	1.3270491808534661e-09
Diras1	2.26200008	0.294	9.8228069030069587e-37	5.02799988	2.76600003	4.665973258126049e-41
Slc9a3r2	2.25099993	0.388999999	0.0026412015920509024	5.03900003	2.78800011	1.2546083944760129e-07
Isyna1	2.24900007	0.305999994	8.2722849406013505e-23	5.65700006	3.40799999	3.9294532303825531e-27
Tmx1	2.24900007	0.119000003	5.2809381042547654e-107	7.6170001	5.3670001	2.5085208551466679e-111
Psme1	2.23200011	0.123000003	2.279501561029146e-112	7.12300014	4.89099979	1.0827957253606051e-116
Triqk	2.23000002	0.298999995	4.6924342950841378e-26	5.50299978	3.273	2.2289731593597461e-30
Cntnap5a	2.22600007	0.305000007	0.10943631807069829	6.19099998	3.96499991	5.1983810597899625e-06
Pnp	2.2249999	0.547999978	0.99853352892473823	2.68700004	0.462000012	4.7431765576892375e-05
Tmie	2.22300005	0.541000009	2.5047487612094478e-10	2.35400009	0.130999997	1.1897913553151471e-14
Ska2	2.22000003	0.368999988	3.377154092391847e-18	4.41499996	2.19499993	1.6041963197757206e-22
Atic	2.21399999	0.460000008	2.8226002909928137e-10	3.58299994	1.36899996	1.3407753614824311e-14
Smim24	2.21300006	0.503000021	1.5043789250207906e-09	2.40400004	0.192000002	7.1460142742769838e-14
Fbxl4	2.21199989	0.344000012	6.7111198727582443e-08	4.94700003	2.7349999	3.1878775758874426e-12
Kcnd3	2.20700002	0.194999993	7.4876177407458101e-41	6.62400007	4.41699982	3.5567251286081181e-45
Aldh9a1	2.204	0.379000008	2.7021051118825665e-11	4.07800007	1.87399995	1.283538434297248e-15
Hexb	2.20099998	0.0439999998	1.9721427268005912e-94	6.375	4.17399979	9.3679589910725401e-99
Kcna3	2.20000005	0.418000013	0.0052891333313099245	3.90300012	1.70200002	2.5124137047833577e-07
Pnck	2.19899988	0.129999995	5.1785505944748733e-61	8.07600021	5.87699986	2.4598853289354328e-65
Ninj1	2.19799995	0.451999992	1	4.50500011	2.30800009	0.29123850820769931
Asl	2.19099998	0.335999995	5.8273984017161918e-14	5.14699984	2.95700002	2.7680972837337031e-18
LOC105246669	2.19000006	0.558000028	1	2.44000006	0.248999998	0.0025945428725300287
Ldhd	2.18600011	0.437000006	1	3.69000006	1.50399995	0.0016261034275588053
2210016F16Rik	2.18400002	0.335999995	2.3139027698288033e-16	5.1170001	2.93300009	1.0991367897723748e-20
Fam20c	2.18300009	0.370000005	6.463744562181024e-13	4.37099981	2.18700004	3.0703707781593314e-17
Inpp5f	2.18300009	0.119999997	2.1506227712583471e-78	6.68300009	4.5	1.0215764636416241e-82
Grik4	2.18199992	0.358999997	1.5834915915270223e-06	4.91400003	2.73200011	7.5218107140747779e-11
Vgf	2.18099999	0.0970000029	8.1359334101449077e-77	7.82600021	5.64499998	3.8646843103481418e-81
Cntnap4	2.17700005	0.361999989	1	4.20200014	2.0250001	0.0010116570188434958
B2m	2.17499995	0.0370000005	2.8527660188052083e-92	9.03499985	6.86000013	1.355104512067836e-96
Mpp6	2.17499995	0.126000002	1.8416736711511744e-92	7.24100018	5.06599998	8.748212384339609e-97
Nrn1l	2.17199993	0.514999986	1	2.67600012	0.504000008	0.084742962786952952
Sh2d3c	2.16100001	0.400999993	1.1026375307535246e-13	4.01100016	1.85000002	5.2376854016412914e-18
Bmper	2.15899992	0.412999988	1	3.84800005	1.68900001	0.00026816039695599323
Cdo1	2.15799999	0.286000013	2.0456100671880162e-23	5.64300013	3.4849999	9.7169393273228971e-28
Ly6h	2.15700006	0.0160000008	2.5044093239792704e-155	9.05300045	6.89599991	1.1896301177936873e-159
Ogfod3	2.1559999	0.449000001	0.12895055079287443	3.48799992	1.33200002	6.1253349227092172e-06
Flii	2.15100002	0.363999993	1.0990671121396865e-07	4.40999985	2.25999999	5.2207254044256436e-12
Aldh5a1	2.148	0.368999988	1.1297855526760597e-11	4.48699999	2.33999991	5.3666423744825176e-16
Irgm1	2.13899994	0.35800001	2.7323062558018416e-05	4.00199986	1.86399996	1.2978844080381158e-09
2610034B18Rik	2.13199997	0.411000013	0.00010577454869204768	3.65700006	1.52499998	5.0244417961261488e-09
Gm3143	2.13000011	0.526000023	9.6921474617154367e-59	2.14100003	0.00999999978	4.6039081615596794e-63
Pxk	2.12700009	0.149000004	1.9522943333210312e-71	6.421	4.29400015	9.273676293563705e-76
Panx1	2.12400007	0.282999992	6.7004678796609208e-24	5.28000021	3.1559999	3.1828177273707588e-28
Dclk2	2.11800003	0.246000007	4.5601929057354524e-28	5.28399992	3.16700006	2.1661566149227874e-32
Gm36529	2.11800003	0.584999979	1	2.46099997	0.342000008	0.77160223316269894
Slc1a4	2.11800003	0.34799999	1.4898034237879324e-06	4.64599991	2.52800012	7.076778566349669e-11
Gkap1	2.11500001	0.400000006	1.3679820206625476e-13	4.14400005	2.02900004	6.4981095414333437e-18
Yif1a	2.11400008	0.323000014	4.3390462039144404e-16	5.12200022	3.00900006	2.0611087801227628e-20
Hbegf	2.11299992	0.479000002	1	2.72399998	0.611000001	0.13737341746125206
Lgmn	2.1099999	0.0529999994	9.5113030140326571e-142	8.11999989	6.01000023	4.5180044717996658e-146
Dus2	2.10700011	0.333000004	2.5157687211781676e-10	4.91800022	2.81100011	1.1950259933394298e-14
Fchsd2	2.10700011	0.158999994	5.3706553713098328e-45	5.454	3.34699988	2.5511378355072358e-49
Ppp2r1b	2.10700011	0.379000008	0.027911865151102101	3.73699999	1.63100004	1.3258533702784582e-06
Ginm1	2.10299993	0.351999998	1.9131682483169519e-11	4.28900003	2.18600011	9.0878218141599463e-16
Slc6a15	2.10299993	0.239999995	5.3374929050801304e-18	6.11899996	4.01599979	2.535385191468806e-22
Srgap1	2.102	0.398999989	7.8002613067036822e-12	3.39899993	1.29700005	3.7052352777425815e-16
St8sia2	2.09200001	0.476000011	0.0034299763632770486	2.27800012	0.186000004	1.6292876511861337e-07
Samd5	2.08999991	0.43599999	1	4.44299984	2.352	0.37468141615063988
Abhd14b	2.08599997	0.393999994	1	4.05700016	1.97099996	0.00018566026743108502
Tmem65	2.08599997	0.166999996	8.4215567054440736e-46	6.95300007	4.8670001	4.0003594458693107e-50
Csrp2	2.08100009	0.499000013	1.0576867302993469e-06	2.6789999	0.598999977	5.0241626938027119e-11
A830005F24Rik	2.07800007	0.481000006	1	2.85400009	0.776000023	0.0010654920506470438
Rai2	2.0769999	0.407999992	1	4.07000017	1.99300003	0.00050923340850265487
Apitd1	2.06399989	0.465000004	3.57908615689514e-08	3.42700005	1.36399996	1.7001169280330325e-12
Bex1	2.06299996	0.0120000001	5.0763326078216225e-158	8.93000031	6.8670001	2.4113303286251294e-162
Gm17634	2.06299996	0.630999982	0.16068222458572898	2.37800002	0.314999998	7.6326346468615317e-06
Rnaset2a	2.05999994	0.625	3.7114886810020551e-72	2.81699991	0.755999982	1.7630100137763894e-76
Fkbp1b	2.05800009	0.134000003	1.0771186707151847e-74	7.29699993	5.23799992	5.1164671799125249e-79
1700037H04Rik	2.05699992	0.0659999996	4.3055889296997338e-124	8.04699993	5.98999977	2.0452160980903161e-128
Amotl1	2.05100012	0.483999997	1	2.55100012	0.500999987	0.022603843983803031
Sgpp1	2.04999995	0.284000009	1.3955395313849842e-09	5.15600014	3.10500002	6.629011644428008e-14
Nrip1	2.04500008	0.228	3.0660025544870692e-22	5.95599985	3.91100001	1.4563949052285148e-26
Ufsp1	2.04500008	0.404000014	6.6787460921026301e-10	3.93499994	1.88900006	3.1724995687358115e-14
Alg2	2.04299998	0.0710000023	2.3780962191319492e-114	8.25300026	6.21000004	1.1296295929754652e-118
Elovl5	2.03999996	0.36500001	0.002436773935274486	3.84100008	1.801	1.1575023443257107e-07
Ech1	2.03900003	0.240999997	2.5479407012944851e-29	6.09399986	4.05499983	1.2103081423591512e-33
LOC102640715	2.03800011	0.486000001	0.0026166395042086701	2.18700004	0.149000004	1.2429410527307003e-07
Mllt3	2.03399992	0.112999998	2.7828872908453722e-60	6.83599997	4.80200005	1.3219111204851664e-64
Lrrc24	2.02999997	0.219999999	1.2872473679138296e-41	5.98600006	3.95499992	6.114608435843766e-46
Agpat9	2.023	0.456	4.6701692876927507e-10	2.70300007	0.67900002	2.2183969635629636e-14
LOC105245594	2.023	0.556999981	1	2.20300007	0.180999994	0.057673745209891547
Kcnk3	2.02200007	0.367000014	7.6242774960580005e-17	3.80299997	1.78100002	3.6216404598413457e-21
Gsr	2.02099991	0.209000006	4.6796694691033663e-35	6.09499979	4.07399988	2.2229096851146525e-39
Dgka	2.01999998	0.38499999	3.1471885389875477e-18	3.16799998	1.148	1.4949594048012293e-22
Frs3	2.01999998	0.42899999	1.396781092670658e-05	3.5079999	1.48800004	6.6349092374627495e-10
Gm26782	2.01999998	0.370000005	3.1246745760411187e-12	4.1869998	2.16700006	1.4842649515680784e-16
Ptger3	2.01799989	0.35800001	1.5533101889169234e-20	3.49699998	1.48000002	7.378444750697907e-25
Pacs2	2.01699996	0.435000002	6.1496541475521383e-10	3.58500004	1.56700003	2.9211733552879243e-14
Pnpo	2.01399994	0.169	9.1854871658118782e-59	7.01599979	5.00199986	4.3632373008796687e-63
Mospd1	2.01200008	0.291999996	1.786426141082193e-12	5.44700003	3.43499994	8.4857787435027213e-17
Cd59a	2.01099992	0.335999995	2.1943757796795973e-14	2.62700009	0.615999997	1.042359766140793e-18
Nfatc2	2.00699997	0.439999998	0.047898660927980695	3.24799991	1.24100006	2.2752546517186346e-06
Cd164l2	2.00099993	0.470999986	1	2.80999994	0.808000028	0.00018461193914077572
Ooep	1.99899995	0.579999983	1	2.00900006	0.00999999978	6.6759629915818117e-05
A930011G23Rik	1.99800003	0.246000007	2.9564075450740713e-12	5.62200022	3.62400007	1.4043357139816032e-16
Disp2	1.99699998	0.0839999989	1.4401302449291667e-82	7.36899996	5.37099981	6.8408238881301853e-87
Gm14446	1.99699998	0.356000006	1	3.68799996	1.69000006	0.00098705503600179912
Slc35e3	1.99699998	0.35800001	1.5579159326520707e-08	4.05999994	2.06299996	7.4003226897780286e-13
Eogt	1.99600005	0.375999987	0.00021319460869317363	3.40899992	1.41299999	1.0127047724357479e-08
Gm2237	1.995	0.49000001	2.0574122841411437e-70	3.1400001	1.14400005	9.7730015397166235e-75
Npepl1	1.995	0.439999998	0.026618567562270139	2.24300003	0.247999996	1.2644198918045858e-06
Cdr2	1.99399996	0.416999996	1	2.83899999	0.845000029	0.0011235468238935218
Epb4.1l3	1.99300003	0.0799999982	6.2563755299616525e-79	7.70699978	5.71500015	2.9718675327577677e-83
Gas6	1.99000001	0.257999986	1.0552424416767186e-16	5.46099997	3.47000003	5.0125519745236493e-21
Mfsd1	1.99000001	0.266000003	5.3249144956134979e-16	5.34800005	3.35800004	2.5294102677244433e-20
Bloc1s5	1.98599994	0.384000003	1	3.76900005	1.78299999	0.00011309726970974751
Adcyap1r1	1.98399997	0.282000005	5.0544911016340428e-12	4.96099997	2.977	2.4009553019352283e-16
Ano5	1.97800004	0.400999993	1	2.7650001	0.787	0.50471537350275508
Ilvbl	1.97800004	0.36500001	0.026892885534768072	3.62899995	1.65100002	1.2774503864130758e-06
Scpep1	1.97599995	0.275000006	5.8567826665505035e-19	5.05100012	3.07500005	2.7820552282683374e-23
Clu	1.97399998	0.0280000009	1.4165666093957252e-150	10.0319996	8.05700016	6.7288932614275369e-155
Spsb2	1.97300005	0.5	1.6900445598536117e-29	2.1789999	0.204999998	8.0279524978795916e-34
Coro6	1.972	0.495000005	1	2.93199992	0.959999979	0.0026108285168492868
6330403K07Rik	1.97099996	0.00499999989	9.9973810400997234e-161	10.3479996	8.37699986	4.7488984610011985e-165
Fam13c	1.97099996	0.175999999	7.9800732488412044e-42	6.30600023	4.33500004	3.7906485126549519e-46
D630023F18Rik	1.96899998	0.388000011	1	4.11999989	2.15199995	0.010256615821889942
Srebf1	1.96899998	0.555999994	0.0001312160314621233	2.66799998	0.699000001	6.2329484829053436e-09
2510009E07Rik	1.96599996	0.365999997	1	4.45599985	2.48900008	0.0013428637498057235
Eya1	1.96500003	0.393999994	0.20991520466132382	2.28600001	0.32100001	9.9712713595536679e-06
Rab22a	1.95700002	0.286000013	5.9926155964943447e-16	5.18200016	3.2249999	2.8465778056689839e-20
Gpr56	1.949	0.472000003	1	2.77099991	0.822000027	0.72377326095057748
Sertad4	1.949	0.333999991	1.2039322181578986e-06	4.02400017	2.07500005	5.7188496017380702e-11
Tpm4	1.94599998	0.335000008	0.93086259290744178	4.40700006	2.46099997	4.4217299682093947e-05
Lrp10	1.94400001	0.393999994	0.24873114426500731	3.12599993	1.18200004	1.1815083805102001e-05
Ppp1r14b	1.94200003	0.458999991	2.9317764201204049e-22	3.30299997	1.36099994	1.3926355786245511e-26
Lurap1l	1.93900001	0.238000005	1.564437919380557e-22	5.77400017	3.83500004	7.4313030561493305e-27
LOC105245295	1.93499994	0.536000013	0.45311358021741133	2.06500006	0.129999995	2.1523540766550036e-05
Rnaset2b	1.93499994	0.661000013	4.1878053673591777e-26	2.50999999	0.574000001	1.9892672275124349e-30
Rffl	1.93400002	0.388999999	3.0239797255776206e-29	2.85800004	0.924000025	1.4364334626532495e-33
Ascc1	1.93099999	0.252000004	4.9625636852850809e-25	5.39699984	3.46600008	2.3572884691644885e-29
Pgm3	1.93099999	0.328000009	0.0070222590012068388	4.56699991	2.63499999	3.3356730957661214e-07
Dscr3	1.92999995	0.254000008	5.2262034126574418e-15	5.31799984	3.38899994	2.4825210966451842e-19
Vamp1	1.92900002	0.312999994	0.034960488419582304	4.96400023	3.03500009	1.6606730201207632e-06
Rnd3	1.92499995	0.368999988	1	3.81800008	1.89300001	0.21430133308098945
Bcat1	1.92299998	0.123999998	1.2609407198303985e-34	6.27099991	4.34800005	5.9896481086376515e-39
Usp11	1.91999996	0.131999999	6.4005309852659353e-42	7.3920002	5.47200012	3.0403434283041686e-46
Cntn2	1.91900003	0.381000012	0.0020050503123523458	4.18200016	2.26300001	9.5242747119149991e-08
Prokr2	1.91600001	0.395999998	1	2.07200003	0.156000003	0.98187081254945086
Foxn3	1.91499996	0.136000007	5.5161142227834653e-41	6.07700014	4.16200018	2.6202328628080301e-45
Rxfp3	1.91199994	0.358999997	2.1935642101109891e-05	1.92700005	0.0160000008	1.0419742590304908e-09
Phlda1	1.90900004	0.270999998	1.227814967836004e-17	4.91200018	3.00300002	5.8322960661030019e-22
Izumo4	1.90600002	0.150000006	1.1804509488207956e-63	6.41400003	4.5079999	5.6073102262055654e-68
Ppap2c	1.90499997	0.441000015	1	1.94200003	0.0370000005	0.27934163780672255
Npsr1	1.90400004	0.405999988	8.5298201569452223e-17	2.43899989	0.535000026	4.0517861281328248e-21
Rimkla	1.90400004	0.425000012	0.00023397262202386689	2.66400003	0.759000003	1.1114032967122691e-08
Trmt2b	1.90199995	0.358999997	0.07303050636022354	2.70600009	0.80400002	3.4690531237043293e-06
Entpd3	1.89900005	0.395999998	0.0086851487100265967	2.86299992	0.963999987	4.1255694043447639e-07
Pnpla6	1.89900005	0.307999998	1.1821142649146873e-07	4.64400005	2.74499989	5.6152112146812052e-12
Pygo1	1.898	0.43599999	1	2.63400006	0.736000001	9.7165029403700553e-05
Haus8	1.89499998	0.409999996	1	3.35500002	1.46000004	0.039541416984343263
5330434G04Rik	1.89400005	0.280999988	9.2995412968562219e-06	5.1170001	3.22300005	4.4174146384458588e-10
Gjd2	1.88800001	0.47299999	1	1.93599999	0.0480000004	0.00095214459619986274
Tex9	1.88699996	0.375999987	6.6447512078708202e-06	3.56900001	1.68200004	3.1563515142840682e-10
Arhgap18	1.88600004	0.407000005	4.4470590140004345e-08	3.00399995	1.11800003	2.1124164041423306e-12
Nqo1	1.88600004	0.405000001	2.3450216395467484e-05	2.3039999	0.418000013	1.1139186963455959e-09
Arl4d	1.88399994	0.333000004	0.0045439105089038158	4.69799995	2.81299996	2.1584222443966444e-07
Ranbp6	1.88199997	0.228	1.4640704196545805e-10	5.88000011	3.99799991	6.9545431296531464e-15
Glud1	1.87600005	0.158999994	4.4507440835821636e-36	6.46899986	4.59299994	2.114166864707469e-40
Lrrc75b	1.86800003	0.481000006	1	2.25500011	0.386999995	0.009334003694063139
Ppif	1.86800003	0.300000012	2.5646002212222213e-10	4.63000011	2.76099992	1.218221651730107e-14
Rgs9	1.86600006	0.395000011	1	3.8269999	1.96099997	0.57341062826217581
Slc25a38	1.86199999	0.275000006	8.0873063741148672e-13	4.90500021	3.04299998	3.8415857752778204e-17
Podxl2	1.86000001	0.0359999985	2.9915028720192378e-103	7.78499985	5.92399979	1.4210064944039701e-107
Fgfr1	1.85899997	0.42899999	1	3.25200009	1.39300001	0.014414284237762766
Inpp1	1.85899997	0.217999995	8.9869510109572452e-22	5.81799984	3.95900011	4.2689297980986346e-26
Ctps2	1.85800004	0.162	2.2895684042920859e-37	6.49399996	4.63600016	1.0875776193673219e-41
Rfk	1.85699999	0.0769999996	3.2843488253108096e-90	7.3920002	5.53599977	1.5601124953974964e-94
Rad51d	1.85500002	0.356000006	0.024245742437136418	3.77900004	1.92400002	1.1517073169834893e-06
Tspan12	1.85500002	0.460000008	5.256674795944171e-19	2.9460001	1.09000003	2.4969954379366193e-23
Btbd11	1.85000002	0.437999994	4.6207469712019827e-17	2.03600001	0.187000006	2.1949206589407101e-21
Dap	1.85000002	0.465999991	1	2.78600001	0.93599999	0.005712535883325584
Pacsin2	1.85000002	0.321999997	1	4.74100018	2.89100003	0.00042041262102221477
Cptp	1.84899998	0.300999999	0.00043390775314000726	4.421	2.57200003	2.0611236611248681e-08
Lgr6	1.84899998	0.351000011	3.3862190219020773e-19	2.25500011	0.405000001	1.6085022904722009e-23
Fstl5	1.84800005	0.312999994	0.020490185687565683	3.82500005	1.977	9.7331301954995643e-07
3110002H16Rik	1.847	0.231000006	1.3145904650165232e-14	5.7670002	3.921	6.2444920435897924e-19
Ifit1	1.847	0.379999995	1.9419764282832866e-24	1.875	0.0280000009	9.2246647742888401e-29
Zeb1	1.847	0.293000013	0.10724883613975676	5.26900005	3.42199993	5.0944725508149709e-06
Myo3b	1.84599996	0.425000012	3.8061558389689837e-30	2.09699988	0.250999987	1.807978262858153e-34
Samd10	1.84599996	0.277999997	4.7613016233240026e-05	5.28200006	3.43600011	2.2616861216625511e-09
G6pc3	1.84399998	0.245000005	1.2427159412857917e-24	5.13100004	3.28699994	5.9030778134419134e-29
Zfp385a	1.84399998	0.337000012	8.7981335255898631e-15	4.079	2.2349999	4.1792388018192396e-19
Coro1c	1.84300005	0.229000002	4.5504821688135929e-11	5.94299984	4.10099983	2.1615438765027517e-15
Fam110b	1.84099996	0.194000006	9.4274938683203166e-26	6.12699986	4.28599977	4.4781939332701487e-30
Hexim2	1.84099996	0.312000006	5.8599045539378631e-15	3.6400001	1.79799998	2.7835381692655629e-19
Tcirg1	1.84000003	0.407000005	0.23635053525060137	2.12599993	0.284999996	1.1226987234020586e-05
Tshz2	1.84000003	0.560000002	1.3295408365209727e-12	3.69400001	1.85399997	6.3155084387277816e-17
Cyth3	1.83899999	0.303000003	1.9843378190252145e-05	4.40600014	2.56699991	9.4258874169922783e-10
Enho	1.83800006	0.178000003	2.775325462711674e-51	5.89300013	4.05499983	1.3183191443623761e-55
Atp13a2	1.83700001	0.174999997	3.3597579010849462e-24	5.95699978	4.11999989	1.5959328810017796e-28
Ifngr1	1.83599997	0.388000011	1	3.204	1.36800003	0.49069884191654872
Tmem255b	1.83599997	0.358999997	2.485092462690368e-08	1.89400005	0.0579999983	1.180454333407927e-12
Pmvk	1.83500004	0.0869999975	3.6314567865104702e-90	6.91699982	5.08199978	1.7249937234041756e-94
Fuca2	1.83399999	0.185000002	8.7458466133869377e-30	6.52600002	4.69199991	4.1544017734119976e-34
Hspb6	1.83399999	0.416000009	1	2.85800004	1.02400005	0.07426669056537348
Ttc28	1.83399999	0.442999989	4.5562961015268601e-09	3.14499998	1.31099999	2.1643055773925805e-13
2610316D01Rik	1.83299994	0.303000003	0.0030686413982192158	4.91699982	3.08299994	1.4576483936059358e-07
Stat5b	1.83200002	0.372000009	0.058651342308200231	3.32399988	1.49199998	2.7860223403097204e-06
Nxph2	1.83099997	0.352999985	1	2.11500001	0.284000009	0.020019614386424543
Pold4	1.829	0.372000009	3.3678886631476234e-08	3.81900001	1.98899996	1.5997951088483865e-12
Smpdl3a	1.82799995	0.32100001	1	4.15899992	2.33100009	0.037078002312617708
Ablim3	1.82200003	0.344000012	0.0019605694007115682	3.82599998	2.00399995	9.3129840429012357e-08
Ctsd	1.81799996	0.0399999991	2.2118609832591185e-113	8.96800041	7.1500001	1.0506654870126917e-117
Vwc2	1.81599998	0.425000012	1	2.11899996	0.303000003	0.020284457643143891
Zfp941	1.81599998	0.307999998	1	5.07800007	3.26200008	0.569366383198318
Mthfd2l	1.81500006	0.225999996	1.0714173922827243e-29	4.61800003	2.80299997	5.0893852949017874e-34
4930520O04Rik	1.81299996	0.449000001	1	2.07800007	0.266000003	5.8456382662536882e-05
Hsdl1	1.81200004	0.181999996	2.2552682906662523e-26	6.00400019	4.19199991	1.071284576603768e-30
Snx8	1.81200004	0.449000001	2.984619752763974e-08	2.06800008	0.256000012	1.4177369146703279e-12
Vstm5	1.81099999	0.351999998	1	4.28800011	2.47799993	0.96706223549283987
P4ha2	1.80900002	0.324000001	0.12756222139836745	3.74499989	1.93599999	6.0593872980413948e-06
Camk1g	1.80700004	0.300000012	1	5.21799994	3.41000009	0.51048106988791642
Tmem29	1.80400002	0.171000004	5.3083090269166466e-37	5.96999979	4.16599989	2.5215224334584108e-41
Mtap	1.80299997	0.356000006	1	3.29999995	1.49600005	0.0069262114463479662
Psen2	1.80299997	0.326000005	0.00047833212284028903	4.24399996	2.44000006	2.2721457478638088e-08
Tapbp	1.80200005	0.268999994	5.9857470730587634e-16	4.42999983	2.62800002	2.8433151591576872e-20
Khk	1.79999995	0.397000015	1	3.11599994	1.31599998	0.0044425154174910367
Arhgef15	1.79799998	0.338999987	0.0092787357711548342	4.13600016	2.33899999	4.4075317172500635e-07
Abcg4	1.79299998	0.296999991	0.00079108997512787583	4.58400011	2.79099989	3.7577901155608772e-08
Tmem43	1.79299998	0.300000012	0.047739209252957174	4.25	2.45600009	2.2676804699295637e-06
Il10rb	1.79100001	0.377999991	1	2.67499995	0.884000003	0.13528523689616997
Parp4	1.79100001	0.437000006	5.2770983667432137e-49	2.16899991	0.377999991	2.5066969251107798e-53
Pcdh19	1.79100001	0.321999997	1	4.46700001	2.67600012	0.005017573577251455
Mesdc2	1.78900003	0.143999994	1.0329091462115349e-45	6.77799988	4.98899984	4.9064656384739445e-50
Tnfrsf22	1.78900003	0.423000008	1	1.95500004	0.165999994	0.050127303503431662
Amy1	1.78699994	0.381000012	1	3.4749999	1.68799996	0.050793150253049292
Map3k6	1.78600001	0.388000011	1	3.29900002	1.51300001	0.064350272799794259
Patl2	1.78400004	0.338	1.655876295685513e-21	2.68300009	0.898999989	7.865648373957406e-26
Pvrl2	1.78400004	0.419	1	2.33699989	0.551999986	0.00029318896254248468
Gm5124	1.78199995	0.310000002	1.1355739645460533e-11	4.375	2.5940001	5.3941381557384249e-16
Wnt7a	1.78199995	0.44600001	1	1.91700006	0.135000005	0.65751094132128618
Maoa	1.77999997	0.282000005	0.019302746357089173	4.73899984	2.95900011	9.1690795920051179e-07
Acp6	1.77600002	0.342999995	1	4.2420001	2.46600008	0.01690493097772373
D8Ertd82e	1.77400005	0.407999992	1	3.43199992	1.65799999	0.11571261251525539
Gatad2a	1.77400005	0.338999987	1.7344728112305041e-10	3.58100009	1.80700004	8.2389930231355892e-15
Nebl	1.77400005	0.162	1.3009843672696633e-16	6.83900023	5.06400013	6.1798611403651109e-21
Camk2d	1.77100003	0.319000006	1	6.14900017	4.37799978	7.7761779989877607e-05
Ammecr1	1.76999998	0.337000012	0.027681921064419732	3.1500001	1.37899995	1.3149306984808916e-06
Cplx1	1.76999998	0.0329999998	4.7057797852049977e-85	9.09599972	7.32600021	2.2353124573460942e-89
Lrsam1	1.76800001	0.368999988	1	3.39700007	1.62899995	0.00052957929040433325
Dap3	1.76600003	0.0240000002	3.1080234459647014e-130	8.54100037	6.77400017	1.476355427496058e-134
Lamb1	1.76600003	0.38499999	0.0035070539032585413	2.77800012	1.01199996	1.6659005810652391e-07
Tex14	1.76600003	0.356000006	1.0740196915056519e-14	3.05999994	1.29499996	5.1017465870494581e-19
Tmem164	1.76499999	0.418000013	1	3.25099993	1.48599994	0.02321911574153725
Cxxc4	1.76400006	0.331999987	1	4.76599979	3.00200009	0.036439394440138662
Slitrk3	1.76400006	0.234999999	2.9962171366718771e-13	5.01399994	3.25	1.4232458372942603e-17
Mypn	1.76300001	0.354999989	1.0575791586959313e-28	2.10400009	0.342000008	5.0236517133570744e-33
E530001K10Rik	1.76199996	0.368999988	1	3.93300009	2.17000008	0.015642584438148081
Rab9b	1.76199996	0.273999989	0.071911344465260416	4.91200018	3.1500001	3.4158913388400347e-06
Serpina3n	1.76199996	0.370000005	1	2.99600005	1.23500001	9.5695204632533572e-05
Aifm2	1.75999999	0.435000002	1.536658864937864e-09	2.03399992	0.273999989	7.2993485889125212e-14
Ampd3	1.75999999	0.419	0.95456687622313929	2.60800004	0.848999977	4.5343286919206692e-05
Slc5a3	1.75800002	0.202000007	9.5142327961533373e-25	4.72599983	2.96799994	4.5193961600576366e-29
Has1	1.75600004	0.428000003	0.69643581047239944	2.50500011	0.749000013	3.3081693448242422e-05
Cpt2	1.755	0.379000008	3.1298559594566792e-10	1.83500004	0.0799999982	1.4867261825273985e-14
Cyp51	1.755	0.202999994	2.9169475967758923e-13	6.09499979	4.34000015	1.3855916762188355e-17
Cd200	1.75399995	0.0350000001	4.7412527663804478e-125	9.33100033	7.57700014	2.2521626289095802e-129
Blcap	1.75199997	0.0769999996	4.9414647484831601e-72	7.62699986	5.87599993	2.3472661735147064e-76
Sla	1.75199997	0.361000001	1.4985015885322558e-07	2.43499994	0.683000028	7.1180960884108667e-12
Phf1	1.74899995	0.328000009	0.00011088650273736909	3.86299992	2.11400008	5.2672668980319727e-09
Oprl1	1.74800003	0.282000005	0.58973907873317066	4.65799999	2.90899992	2.8013446643224905e-05
Grip2	1.74699998	0.456	1	2.83100009	1.08500004	0.10029663195025545
Gm36552	1.745	0.460000008	1.641594389412262e-05	1.74699998	0.00200000009	7.7978072839267621e-10
Wnk3	1.74399996	0.305000007	1.0934714541365915e-06	4.42000008	2.67600012	5.1941452315057542e-11
Gap43	1.74300003	0.0450000018	1.7914635157076511e-92	10.151	8.4090004	8.5097069908210679e-97
Rab27a	1.74199998	0.453999996	1	2.26600003	0.523999989	0.00032768250505639101
Dfna5	1.74100006	0.291999996	0.3832467739439962	4.6420002	2.90100002	1.8204767905376982e-05
Pgd	1.74100006	0.301999986	2.7387453739886084e-05	4.10699987	2.3670001	1.3009430809370171e-09
Prkar2b	1.74100006	0.120999999	2.4536216936427479e-40	6.9380002	5.1960001	1.1655052696383945e-44
Ankrd29	1.73899996	0.337000012	1	4.33599997	2.59699988	0.20463225145184688
C530008M17Rik	1.73800004	0.31400001	1	4.61100006	2.87400007	0.00018952707907068071
Fads6	1.73599994	0.48300001	1	2.36599994	0.629999995	0.70753689269425724
Arfgap3	1.73500001	0.31099999	0.007414212627828814	4.19899988	2.46300006	3.5218566539183043e-07
Kctd8	1.73199999	0.345999986	1	2.53999996	0.808000028	0.50897634248127399
Crtc3	1.73099995	0.345999986	0.0038295943727468967	4.03499985	2.3039999	1.8191119004117882e-07
Msto1	1.73000002	0.287	0.00016695784164680435	4.4369998	2.70600009	7.9307354002852152e-09
Rem2	1.73000002	0.338	1	3.18000007	1.45099998	0.00024472169751979327
Syt3	1.73000002	0.224000007	2.5772510606686532e-12	5.56599998	3.83599997	1.2242309807470327e-16
Cxx1a	1.72899997	0.171000004	4.3238408565094123e-71	5.55999994	3.83100009	2.0538860234226736e-75
Cep120	1.727	0.26699999	7.5176685993158283e-06	4.7249999	2.99799991	3.5709997146664583e-10
Hrasls	1.72599995	0.275000006	1	5.53399992	3.80800009	0.04741855977954091
Ahnak2	1.72300005	0.446999997	0.015418649121751078	1.88199997	0.158999994	7.3240780551734169e-07
Hey1	1.722	0.201000005	9.1843376076462663e-15	5.98500013	4.26300001	4.3626912443693078e-19
Gab2	1.72099996	0.326000005	0.021516553390159045	3.59500003	1.87399995	1.0220669480409959e-06
Rps4l	1.71899998	0.31099999	1	4.51000023	2.79099989	0.51947340629928573
Tspan17	1.71899998	0.230000004	0.10469861684052623	6.05700016	4.33799982	4.9733334999299939e-06
Fer1l6	1.71700001	0.374000013	5.7124017111288076e-39	1.81599998	0.0989999995	2.7134722169526921e-43
Hspa13	1.71700001	0.207000002	3.2750077478211461e-13	5.86399984	4.14699984	1.5556753504755587e-17
Nagk	1.71200001	0.0689999983	8.9434798467993883e-92	7.20599985	5.49399996	4.2482803756409784e-96
Scarb2	1.71200001	0.294999987	0.25312421560570664	4.55100012	2.83899999	1.2023760954099688e-05
Spint2	1.70899999	0.164000005	9.4857164805199615e-20	6.38500023	4.67600012	4.5058505037620946e-24
L1cam	1.70700002	0.172000006	2.4178362748404475e-21	5.9000001	4.19399977	1.148506685749785e-25
Smarcal1	1.70599997	0.247999996	8.1390713465075783e-07	5.15999985	3.454	3.8661748748373448e-11
Sntg2	1.70500004	0.370000005	1	3.18300009	1.477	0.19320330967881172
Fam65b	1.70299995	0.214000002	1.1951783986512387e-08	5.62900019	3.92600012	5.6772677116247326e-13
Mtss1l	1.70299995	0.330000013	5.2487264513886712e-17	3.39199996	1.68900001	2.493219861005449e-21
Efemp2	1.70000005	0.418000013	1	2.29399991	0.593999982	0.0053009985484515285
Samd4	1.69799995	0.395000011	1	3.60500002	1.90600002	0.072121159280326391
Dhrs7	1.69700003	0.158999994	1.1013364210366759e-30	6.49300003	4.796	5.2315049450725626e-35
Soga1	1.69700003	0.449999988	1	2.15899992	0.462000012	0.0001021651649788572
Lppr5	1.69599998	0.0979999974	1.5361484491967872e-59	6.97300005	5.27699995	7.2969240414059817e-64
Otof	1.69599998	0.377999991	1	2.19499993	0.5	0.88296949310860529
Ldlr	1.69200003	0.370999992	0.23013019210524244	2.80999994	1.11800003	1.0931512070361126e-05
Tnrc6a	1.68900001	0.0439999998	2.2337397622753676e-59	6.28399992	4.59499979	1.0610582188273645e-63
Pcdh15	1.68799996	0.169	1	7.02899981	5.34100008	0.000112777502056629
Pcp4l1	1.68700004	0.307000011	1	2.48000002	0.792999983	0.0033820061356254964
Rgma	1.68299997	0.526000023	1	2.34500003	0.662	0.1652733041475436
Vmn2r-ps23	1.68099999	0.284000009	1.6454769804903268e-17	2.99499989	1.31400001	7.8162501448333972e-22
Runx1t1	1.67700005	0.125	1.4478514901590181e-25	6.70599985	5.02899981	6.8775009032824348e-30
4732491K20Rik	1.67200005	0.382999986	1	3.57999992	1.90799999	0.099396001485088745
March4	1.66900003	0.372000009	1	3.19899988	1.52999997	0.00037160175821403783
Sash1	1.66499996	0.398000002	1	3.48200011	1.81700003	0.0005329664051358944
Cdc14a	1.66400003	0.393999994	1.237436416147578e-15	1.76400006	0.100000001	5.8779993166804955e-20
Gm16532	1.66299999	0.43900001	1	2.24499989	0.58099997	0.089547710367051822
Olfm3	1.66100001	0.164000005	9.7063496116795163e-06	5.88999987	4.22800016	4.6106543851793253e-10
Gm31432	1.65999997	0.433999985	1	1.99000001	0.330000013	0.0023617195354838356
LOC102633497	1.65799999	0.400000006	1	2.94300008	1.28499997	0.73013016917560458
Eef1e1	1.65499997	0.0489999987	1.7463089490071847e-118	7.57399988	5.92000008	8.2952163642750555e-123
Slc9a7	1.65499997	0.172000006	1.372300811539731e-19	6.00199986	4.34800005	6.5186244135461292e-24
Dnm3	1.65400004	0.0430000015	1.8443615156489735e-74	7.9749999	6.3210001	8.7609800287334866e-79
Gnai2	1.653	0.123000003	4.8058408526311743e-43	6.21500015	4.56099987	2.2828428902865165e-47
Sos1	1.65199995	0.215000004	1.4006176218852403e-12	5.21500015	3.56299996	6.6531332979538301e-17
1700003G18Rik	1.65100002	0.514999986	1	1.77100003	0.119999997	0.33330170400263487
Akr1b10	1.64900005	0.342000008	1	3.28200006	1.63300002	0.79113757563497777
B230206L02Rik	1.64699996	0.519999981	1	2.14100003	0.493999988	0.6811179548261389
Fam63a	1.64699996	0.352999985	1	2.99300003	1.34599996	0.003632439604138827
Slc39a13	1.64699996	0.317999989	0.19377357190682701	3.4690001	1.82099998	9.2045208011983185e-06
Akap7	1.64600003	0.169	4.2707130978878379e-13	5.98199987	4.33599997	2.0286495809841525e-17
Csk	1.64600003	0.508000016	0.0028309548943060447	2.40899992	0.763000011	1.3447439171128846e-07
Sfxn1	1.64600003	0.0869999975	3.4610156689775967e-68	7.21700001	5.5710001	1.64403176371727e-72
Snx21	1.64600003	0.172000006	1.9716850059139012e-29	5.81799984	4.17199993	9.3657847516335792e-34
Dusp28	1.64300001	0.230000004	1.239501618086617e-18	4.96799994	3.32500005	5.8878093201910367e-23
Ctsl	1.64100003	0.0329999998	1.2449785470038957e-127	8.46100044	6.82000017	5.9138255130338957e-132
Idnk	1.63999999	0.206	6.370894799758329e-24	5.33300018	3.69300008	3.026265817859742e-28
Zbtb7c	1.63800001	0.386999995	1	2.60500002	0.967000008	0.00097944982836215347
Dynlt1f	1.63399994	0.59799999	2.1818715666970841e-16	1.903	0.268000007	1.0364200867837184e-20
Tom1	1.63399994	0.323000014	1.4450639314691581e-13	3.56999993	1.93599999	6.8642596022665691e-18
Gm35736	1.63300002	0.397000015	1	1.70599997	0.0729999989	0.086183385346661215
Eif5a2	1.63199997	0.257999986	0.0005926905909125307	4.2579999	2.62599993	2.815364767777554e-08
Glrx	1.63199997	0.105999999	1.0091253660630674e-53	6.52899981	4.89699984	4.7934892934783746e-58
Doc2a	1.63100004	0.287	1	4.73099995	3.0999999	0.00054652087699860166
Arhgdig	1.63	0.0340000018	5.946441317027147e-121	9.08600044	7.45499992	2.8246443649188424e-125
Pcdh7	1.62800002	0.0850000009	2.5057564195590166e-27	8.51000023	6.88199997	1.1902700073907546e-31
Pdxk	1.62600005	0.137999997	5.2051504172400383e-30	5.84100008	4.21500015	2.4725206238077323e-34
Plcb4	1.62399995	0.231999993	1	6.06899977	4.44399977	0.016243536922630197
Gfod2	1.62300003	0.224000007	4.2702455794543561e-12	5.21600008	3.59299994	2.0284275030659109e-16
Tkt	1.62199998	0.0930000022	2.5430143314040809e-63	7.12900019	5.50699997	1.2079680464583323e-67
Abhd11	1.62100005	0.148000002	1.9625901474987207e-47	6.06099987	4.44000006	9.3225828781052658e-52
Lrpap1	1.62	0.00800000038	6.2805858204105064e-130	9.5369997	7.91599989	2.9833677657279625e-134
Panx2	1.62	0.280000001	2.6618060250421249e-13	3.80200005	2.18300009	1.2643957937688224e-17
6330419J24Rik	1.61899996	0.328000009	1	4.02799988	2.41000009	0.15097240358145861
Ahsa2	1.61899996	0.184	8.4764420955571723e-22	5.5539999	3.93400002	4.0264307883133063e-26
Nenf	1.61699998	0.00400000019	1.0033037432421562e-149	8.50699997	6.88999987	4.7658357554729058e-154
Ifnar2	1.61600006	0.240999997	2.0155999268937925e-10	4.9000001	3.28399992	9.5743868843520442e-15
Prps1l3	1.61600006	0.268000007	0.19851027852255501	3.83699989	2.22099996	9.4295211154548268e-06
Scn3b	1.61600006	0.204999998	6.0904389562443913e-05	6.07299995	4.45699978	2.8930452955749533e-09
Gale	1.61500001	0.298999995	0.69251127592969852	4.37300014	2.75900006	3.2895272464834626e-05
Nacad	1.61500001	0.335000008	1	3.67600012	2.06100011	0.0044780878791492494
Fndc5	1.61099994	0.236000001	1	5.96600008	4.35500002	0.045943983446348105
Il13ra1	1.60800004	0.324000001	6.5264666351388851e-18	1.69299996	0.0850000009	3.1001646566306691e-22
B230216N24Rik	1.60599995	0.365999997	1	4.01999998	2.41400003	0.85889731882083442
Tecta	1.60399997	0.391000003	0.22371657757220501	1.63499999	0.0309999995	1.0626856240366949e-05
Uckl1	1.60399997	0.239999995	0.00044745698516575761	5.10900021	3.50500011	2.1254844440706707e-08
Emc9	1.60300004	0.0700000003	6.4930801404378138e-91	6.84600019	5.24300003	3.0843055958758377e-95
Mrgpre	1.60300004	0.375	1	2.273	0.670000017	0.44123097048915094
Pts	1.60300004	0.234999999	0.34481493160575322	5.78800011	4.18400002	1.6379200627292096e-05
Gm13530	1.602	0.458000004	1	2.35299993	0.750999987	0.43697945036070229
Cers6	1.60099995	0.0729999989	2.0615145703962626e-43	6.92700005	5.32700014	9.7924879840217676e-48
Gm31077	1.60000002	0.493999988	0.0011769978326857363	2.12299991	0.523000002	5.590907432480222e-08
Kcna5	1.60000002	0.416999996	1	1.84599996	0.245000005	0.0016583857878755338
Spats2l	1.59800005	0.312000006	1	5.15100002	3.5539999	0.02102193156535169
Cyb5r3	1.59200001	0.109999999	6.7665891288619123e-51	7.12300014	5.53100014	3.2142262629972984e-55
Trim26	1.59000003	0.338999987	1	3.53999996	1.95000005	0.00083757077033359123
Gm8281	1.58700001	0.565999985	1	1.96399999	0.377000004	0.088768648121312271
Pxdc1	1.58700001	0.356000006	1	2.16300011	0.575999975	0.11024059285555116
A330076H08Rik	1.58599997	0.151999995	5.1976804114046418e-13	6.5079999	4.92199993	2.4689722645851425e-17
Agtr2	1.58500004	0.26699999	2.2020301597280221e-10	1.62100005	0.0359999985	1.0459957057419827e-14
Echs1	1.58399999	0.163000003	8.8101769146909649e-25	6.0999999	4.51599979	4.1849595832657061e-29
Chml	1.58299994	0.36500001	1	2.67000008	1.08700001	0.43073864428320846
Syngr3	1.58099997	0.0179999992	6.0413913189037202e-128	9.43599987	7.85500002	2.8697469688883339e-132
AI987944	1.579	0.31400001	1	3.28699994	1.70899999	0.68814074931981184
4932418E24Rik	1.57700002	0.430999994	9.6235696851258794e-46	1.62	0.0430000015	4.5713327404170055e-50
Pcbd2	1.57700002	0.167999998	2.2543666198493971e-37	4.92700005	3.3499999	1.070856270116567e-41
Ankrd37	1.57599998	0.31099999	1	3.96799994	2.39199996	0.0010060833521367246
1700023F06Rik	1.57500005	0.574999988	1	2.28800011	0.712000012	0.39028680788275755
Hmgcll1	1.56900001	0.203999996	7.6469723301427096e-05	5.71199989	4.14300013	3.6324208294426704e-09
Mettl8	1.56900001	0.268000007	0.00070897624443497752	4.02600002	2.45700002	3.3677381932119395e-08
Naaa	1.56799996	0.331999987	1	2.56200004	0.995000005	0.0031569316196397995
Tcra	1.56799996	0.314999998	4.3751274083191319e-35	2.33699989	0.768000007	2.0782478663875794e-39
Pnma3	1.56599998	0.386999995	1	2.30800009	0.741999984	0.056564754697945009
Selm	1.56599998	0.00300000003	1.4353057563067703e-134	8.24800014	6.68200016	6.817906879663549e-139
Gm15723	1.56200004	0.398000002	1	2.65300012	1.09099996	0.0017057807114171473
Nol3	1.55999994	0.256999999	1.9333660169662985e-11	4.56500006	3.00500011	9.1837640935127235e-16
Osbpl9	1.55999994	0.104000002	2.1694547794905659e-34	6.40399981	4.84399986	1.0305219359160963e-38
Stat3	1.55999994	0.296999991	1	4.15299988	2.5940001	0.0024900655208890342
Gm10125	1.55900002	0.351000011	1	3.23600006	1.67700005	0.28159816160247858
Impad1	1.55900002	0.0939999968	8.8594776181524302e-49	6.72300005	5.16400003	4.2083781199660033e-53
B3gnt8	1.55799997	0.38499999	1	1.70200002	0.144999996	0.0013940828517371381
Gpr149	1.55799997	0.363000005	9.5789847466619348e-12	1.63	0.0719999969	4.5501542592921975e-16
Zfp385b	1.55700004	0.112000003	2.4727703251051056e-22	6.90100002	5.34499979	1.1746011424591989e-26
Fam204a	1.55599999	0.202999994	2.2832792390622965e-18	4.98799992	3.43199992	1.0845901762598787e-22
Tmsb10	1.55599999	0.0320000015	1.5361962242669303e-55	7.96099997	6.40500021	7.297150979797313e-60
Lig1	1.55499995	0.375999987	1	2.5539999	0.999000013	0.00056545716844747407
Pcsk1n	1.55400002	0.00100000005	1.1935337125096398e-155	9.96199989	8.4090004	5.6694552180773312e-160
Irak1	1.55200005	0.270000011	0.11835188947555406	4.26000023	2.70700002	5.6218834065910152e-06
Nkrf	1.54999995	0.217999995	0.066926095957545687	5.42500019	3.875	3.1790849305313361e-06
Prex1	1.54999995	0.340000004	1	3.56999993	2.01999998	0.075886362685684688
Slc8a3	1.54799998	0.335999995	1	3.36299992	1.81500006	0.004719716100449853
Eml2	1.54700005	0.160999998	1.0094866513310064e-23	5.18900013	3.64199996	4.79520544998578e-28
Gpr153	1.546	0.382999986	1	2.30900002	0.762000024	0.62702309719763305
Cml1	1.54499996	0.349000007	1	3.31699991	1.77199996	0.050615133155177565
Dgkb	1.54499996	0.204999998	1	6.72599983	5.18100023	0.4629718735963565
Ppcs	1.54499996	0.335000008	1	3.28299999	1.73800004	0.050986873095008135
Tmprss15	1.54400003	0.395999998	5.5896549537790847e-37	1.60899997	0.0649999976	2.6551657580178059e-41
Acbd7	1.54299998	0.391000003	0.4260384914815899	1.847	0.30399999	2.0237435468439574e-05
Kantr	1.54299998	0.115000002	3.8123830938018403e-29	6.55299997	5.01000023	1.8109362976448034e-33
Cntnap3	1.53999996	0.324999988	1	1.98800004	0.448000014	0.00048061632399989767
Kazn	1.53999996	0.300000012	1	3.99300003	2.45300007	0.00010178966429094522
Pth1r	1.53900003	0.367000014	1	2.12199998	0.583000004	0.5937955550749926
Cdc42ep2	1.53799999	0.312000006	0.0047924949949010587	2.8210001	1.28299999	2.2765034176805334e-07
Tram1l1	1.53799999	0.118000001	1.7587379008055626e-41	6.94700003	5.40999985	8.3542556564961172e-46
Cercam	1.53699994	0.372000009	1.4138812684170826e-07	1.91299999	0.377000004	6.7161375091064155e-12
Mblac2	1.53699994	0.152999997	9.3177168470088334e-17	6.48099995	4.94399977	4.4260482837777092e-21
Cst6	1.53499997	0.194000006	9.8094750164814614e-20	5.15100002	3.61599994	4.6596404220413552e-24
Sat1	1.53299999	0.186000004	5.4837614150646215e-10	5.69999981	4.16699982	2.6048648181002384e-14
Impact	1.53199995	0.00200000009	2.7978316558236366e-131	9.16300011	7.63100004	1.3290099068134317e-135
Psme2	1.53199995	0.136999995	1.0383833458023621e-42	5.86299992	4.33099985	4.9324688666272189e-47
Zfp946	1.53199995	0.286000013	1	3.89499998	2.36299992	0.085338777090802634
Gm35324	1.52999997	0.432999998	2.506673425693802e-33	1.53600001	0.00600000005	1.1907055983725071e-37
Adam15	1.52900004	0.217999995	1.3617101826272403e-05	5.15600014	3.62700009	6.4683174170019016e-10
Dgkq	1.52699995	0.31400001	1	2.69000006	1.16299999	0.0021813731498396961
8030451O07Rik	1.52600002	0.419999987	1	1.57700002	0.050999999	0.055765027670808563
4833422C13Rik	1.52499998	0.312999994	1	3.23799992	1.71300006	0.0043502612094459192
Mfn1	1.523	0.221000001	0.010606836699541752	5.00600004	3.48300004	5.0383985842398595e-07
Hibch	1.52199996	0.256000012	0.75337339596875708	4.19000006	2.66799998	3.5786309897812896e-05
Rec8	1.52199996	0.388999999	1.9465864674518493e-05	1.67499995	0.152999997	9.2465631172898035e-10
Arhgef18	1.52100003	0.268999994	0.45462722525597427	4.15299988	2.63199997	2.1595441062890664e-05
Kcnh2	1.52100003	0.397000015	1	2.23699999	0.714999974	0.0017795000308407612
Fbxw17	1.51999998	0.301999986	1	3.26999998	1.75	0.02514493017457672
Ptdss1	1.51999998	0.108999997	2.3195265817959498e-31	6.80800009	5.28800011	1.1018081805984942e-35
Mb21d2	1.51900005	0.254000008	1	4.45499992	2.93600011	0.0002179336758897381
Smim18	1.51800001	0.143999994	7.8776757479461201e-25	6.25500011	4.73699999	3.7420082405216226e-29
Cln8	1.51699996	0.307999998	1	3.59899998	2.08200002	0.011866154931703919
Gm3373	1.51400006	0.43599999	0.97934158530259985	1.64300001	0.128999993	4.652012090550066e-05
Zwint	1.51400006	0	8.2291035371270088e-172	12.809	11.2950001	3.9089414483787805e-176
Cnih3	1.51300001	0.219999999	1	6.55600023	5.04300022	0.77668015238927257
Mapk12	1.51199996	0.360000014	1	2.5999999	1.08700001	0.23466564201762108
Galnt10	1.51100004	0.328999996	0.001405206127856957	2.19099998	0.680000007	6.6749293552012022e-08
Nif3l1	1.51100004	0.199000001	1.9931630055333219e-08	5.44399977	3.93300009	9.4678083105325946e-13
Tbc1d4	1.51100004	0.361000001	9.3799125718799007e-18	1.875	0.363999993	4.4555921394071348e-22
Tsc22d3	1.51100004	0.148000002	3.7667773295727684e-19	6.42700005	4.91599989	1.7892729097343571e-23
Clmp	1.50999999	0.349000007	1	3.48000002	1.97000003	0.61117411033254931
Nap1l3	1.50800002	0.0930000022	7.3895985929023625e-44	6.83300018	5.32600021	3.5101646365677193e-48
Syn3	1.50699997	0.275999993	1	4.74700022	3.24000001	0.027158201650261716
Nradd	1.50600004	0.375	1	1.64400005	0.137999997	0.0061605703936800189
Rdm1	1.50600004	0.356999993	0.0010036710664054732	2.1400001	0.633000016	4.7675805928437833e-08
Tmed3	1.50600004	0.145999998	3.9403069688541464e-30	6.21299982	4.70699978	1.8717019612645576e-34
Lppr1	1.50399995	0.293000013	1	3.07399988	1.57099998	6.8315352769538813e-05
LOC102638110	1.49899995	0.512000024	1	1.88999999	0.389999986	6.3696452911482388e-05
Bag2	1.49800003	0.287999988	1	3.95900011	2.46099997	0.26594401413132535
Cdh1	1.49600005	0.356000006	7.6001065861956704e-50	1.74699998	0.250999987	3.61015893321094e-54
Frmd5	1.49600005	0.061999999	1.155315731543957e-22	6.46999979	4.9749999	5.4879143622646636e-27
Itga2b	1.495	0.421000004	0.44508360833385263	2.32299995	0.828000009	2.114210565902777e-05
Plekhb2	1.49300003	0.0549999997	1.4232205836833006e-42	7.64300013	6.14900017	6.7605005875133036e-47
Arhgap28	1.49100006	0.356999993	1.1885304854614226e-36	1.53199995	0.0410000011	5.645689176617056e-41
Galnt1	1.49100006	0.261999995	0.18075602938164323	4.41400003	2.9230001	8.5861689806974738e-06
Prkg2	1.49100006	0.349999994	1	2.74799991	1.25699997	0.26567612293938986
4930522L14Rik	1.48699999	0.298000008	1.4605658368683996e-13	2.54900002	1.06299996	6.937895862000758e-18
Dpy19l3	1.48699999	0.331999987	1	3.59800005	2.1099999	0.50174729656015749
Zfp608	1.48599994	0.344000012	1	3.08899999	1.60300004	0.011632923383353526
BC089491	1.48500001	0.423000008	1	1.73599994	0.250999987	0.65270808789738077
Cntfr	1.48399997	0.305999994	9.2180854492902329e-09	3.37199998	1.88800001	4.3787219500713625e-13
Mvp	1.48199999	0.312000006	1.4638781064161067e-15	2.15100002	0.66900003	6.953629614364938e-20
Dlx6	1.47899997	0.578999996	0.00036164426879700933	1.48000002	0.00100000005	1.7178618126401736e-08
Scx	1.477	0.430000007	1	1.91199994	0.43599999	0.0021977375705499883
LOC105247131	1.47599995	0.389999986	0.0033983287337293988	1.58800006	0.112000003	1.6142545761587492e-07
Trim36	1.47599995	0.344999999	0.01095636452528522	1.66199994	0.186000004	5.2044292823889506e-07
B930041F14Rik	1.47300005	0.293000013	1	3.98399997	2.51099992	0.00170057293910747
Tpst1	1.47300005	0.164000005	1.6827337653126431e-12	6.24100018	4.76800013	7.9932251819905141e-17
Igdcc4	1.472	0.391000003	1	2.7420001	1.26999998	0.32187697382849167
St8sia1	1.472	0.317999989	0.00015001235134075099	3.19000006	1.71800005	7.1258004626995531e-09
Grik3	1.47099996	0.338	1	4.44799995	2.977	0.25863739351768095
Slc31a2	1.47000003	0.323000014	1	3.02699995	1.55700004	0.070442215757399659
Kcnh6	1.46800005	0.449000001	0.25931980480017397	2.80800009	1.34000003	1.2318060269816357e-05
Tcp11l1	1.46800005	0.26699999	0.011588467448094983	4.05000019	2.58200002	5.5046871784604709e-07
Tmem9	1.46599996	0.0710000023	1.1823840823232597e-70	7.35400009	5.88800001	5.6164928858220584e-75
Gm31226	1.46300006	0.407000005	1	1.51100004	0.0489999987	0.51701856374764588
Nomo1	1.46000004	0.191	6.1716663105080583e-08	5.13899994	3.6789999	2.9316294463747188e-12
Ric8b	1.45500004	0.165999994	3.6712147495847581e-12	5.25899982	3.8039999	1.7438793224324329e-16
Bex4	1.454	0.057	1.4610306735572314e-73	6.08199978	4.62799978	6.9401039025139251e-78
Wsb1	1.454	0.0460000001	7.4382905463126494e-53	7.77699995	6.32299995	3.5332940083187581e-57
Aga	1.45299995	0.324999988	1	2.7019999	1.24899995	0.75944262712595512
Ccm2	1.45299995	0.128000006	1.8667393843328699e-28	6.42600012	4.97300005	8.8672780939239494e-33
Satb1	1.45099998	0.149000004	0.25580095605543957	6.77799988	5.32700014	1.2150909939931578e-05
3010026O09Rik	1.44799995	0.238000005	0.1320190897097436	4.97900009	3.5309999	6.2710948940596433e-06
Gm34199	1.44799995	0.342999995	1	1.76400006	0.316000015	0.74791111694504109
Shd	1.44700003	0.289999992	1	3.94899988	2.50200009	0.18105001881004956
Hmgb3	1.44599998	0.224999994	0.00078839595224964427	5.03700018	3.59100008	3.7449931229794998e-08
N4bp2	1.44599998	0.342000008	0.0041363145458380686	1.99899995	0.551999986	1.9648083535236884e-07
Rims3	1.44400001	0.310000002	1	4.87200022	3.4289999	0.0042921330746357378
Dnajb3	1.44099998	0.368999988	1	2.20000005	0.759000003	0.0054663658475976474
Myo5b	1.44099998	0.347000003	1	3.51399994	2.07299995	0.10443169067071213
Pdcl3	1.44000006	0.108999997	4.7477572123797824e-45	6.19700003	4.75699997	2.2552523334504001e-49
H2-Ke6	1.43900001	0.246999994	0.11252848858509024	4.8210001	3.38199997	5.3452635656987575e-06
LOC105243551	1.43900001	0.448000014	1	1.45500004	0.0160000008	0.55616330996293883
Slc44a2	1.43900001	0.272000015	1	3.41300011	1.97399998	0.0001724724896655657
Gm33755	1.43799996	0.368999988	1	1.55700004	0.119000003	0.082773289831952118
Sema6d	1.43700004	0.231999993	1	5.55999994	4.12300014	0.26957545244690501
Plxna3	1.43599999	0.382999986	1	2.17400002	0.737999976	0.59599989998250247
Rcl1	1.43599999	0.246999994	1	4.8039999	3.3670001	0.0018150360582160437
Mapk3	1.43499994	0.268999994	1	5.13000011	3.69499993	0.51431253674089594
Gm14164	1.43299997	0.671999991	9.5389922758221258e-19	1.87199998	0.43900001	4.5311572657334814e-23
Fam181b	1.43099999	0.352999985	1	1.60000002	0.167999998	0.015892511667537999
P4hb	1.43099999	0.118000001	1.4505466433295143e-22	6.69700003	5.26599979	6.89030326491314e-27
Uqcc1	1.43099999	0.135000005	3.0718560411035684e-20	6.27400017	4.84299994	1.4591753947860387e-24
Sqle	1.42999995	0.181999996	0.096750728473558631	5.87200022	4.44099998	4.5957974764183274e-06
Alkbh2	1.42900002	0.331999987	1	3.11199999	1.68400002	0.0042272407182845344
Anxa6	1.42700005	0.134000003	1.5864199834888687e-11	6.85200024	5.42500019	7.5357209932019217e-16
Slc1a6	1.42700005	0.333000004	1	3.23699999	1.80999994	0.058687057949405597
Cntnap5c	1.426	0.398000002	0.23055973182624953	2.45000005	1.02400005	1.0951915819221429e-05
Ctsf	1.42200005	0.171000004	3.0940721988790244e-09	5.89699984	4.4749999	1.4697283863191261e-13
Eea1	1.42200005	0.127000004	1.4867425151777461e-21	6.02400017	4.60099983	7.0622388142587216e-26
Vegfb	1.42200005	0.0769999996	1.3797924249945499e-57	6.16300011	4.74100018	6.5542106450434629e-62
Arrb1	1.421	0.172000006	1.7057331332675726e-10	5.26300001	3.84200001	8.1024754572846878e-15
Rragb	1.421	0.0759999976	1.471348032489535e-43	7.6420002	6.21999979	6.9891128277101227e-48
Tm7sf2	1.421	0.26699999	1	4.58300018	3.16199994	0.051822233779481142
Cfl2	1.41999996	0.0289999992	1.3670159453994032e-102	8.0170002	6.59700012	6.4935205462635534e-107
Dpysl4	1.41999996	0.229000002	0.12336814316407597	4.71600008	3.296	5.8601626051717639e-06
Tk2	1.41999996	0.204999998	0.017167351496091377	4.96500015	3.54500008	8.1547366027414859e-07
Daam1	1.41900003	0.108999997	2.7203607667765391e-20	5.09600019	3.67799997	1.2922101305227718e-24
Gnpda1	1.41900003	0.196999997	4.9010919724226284e-07	5.18499994	3.76699996	2.3280885295566351e-11
Prdx3	1.41900003	0.0599999987	1.7534579511528472e-64	8.04300022	6.62400007	8.329175143230322e-69
Relt	1.41900003	0.326999992	1	2.7190001	1.301	0.89608169245829006
Tdrp	1.41900003	0.310000002	1	2.88700008	1.46800005	0.00010630891133723324
Baiap3	1.41799998	0.284000009	1.4089944759960105e-07	1.50300002	0.0850000009	6.6929245487175113e-12
Erlin2	1.41799998	0.263000011	1	3.76300001	2.34500003	0.057477289382841461
Pigk	1.41799998	0.108000003	5.1983625577644077e-35	6.64400005	5.2249999	2.4692962938269082e-39
Spns2	1.41799998	0.300000012	1	3.9749999	2.55699992	0.11834514336231391
Astn2	1.41700006	0.126000002	1.2453639950672001e-06	6.21400023	4.79699993	5.9156564462625883e-11
Acer3	1.41499996	0.160999998	3.9842483742380824e-10	5.83099985	4.41599989	1.8925747550057393e-14
Pip5kl1	1.41499996	0.326000005	1	2.34599996	0.930999994	0.27525626676619391
Epha10	1.41400003	0.305000007	1	4.19099998	2.77800012	0.23195513661020903
Gprin2	1.41400003	0.388000011	1	1.44299996	0.0289999992	0.16377274280964035
Chga	1.41299999	0.0299999993	2.5241579731525951e-73	8.47599983	7.0630002	1.1990110075777099e-77
Actn2	1.41100001	0.300000012	1	2.88700008	1.47599995	0.28774347649867904
Acadm	1.40999997	0.232999995	1	4.96700001	3.55699992	0.0026919441605158406
Apoa2	1.40999997	0.451000005	0.21836414809879684	1.64999998	0.239999995	1.0372608212939238e-05
Trpm4	1.40999997	0.172999993	5.2129934409562744e-26	4.01200008	2.602	2.4762461718393856e-30
Col8a1	1.40900004	0.308999985	1	1.96700001	0.558000028	0.2393212673930869
Prpsap1	1.40900004	0.123999998	6.1458359002667101e-26	6.36199999	4.95300007	2.9193596334156897e-30
Fam3c	1.40799999	0.0680000037	3.6410216435240451e-39	7.32399988	5.91499996	1.7295371667889249e-43
Tmem185b	1.40799999	0.25999999	1	4.07299995	2.66499996	0.036891089407764102
Slc38a1	1.40699995	0.0700000003	2.4033049047502919e-37	7.03700018	5.63000011	1.1416040778787251e-41
Haus4	1.40400004	0.335999995	1	1.81900001	0.414000005	0.29248167646522405
Trabd	1.403	0.298999995	1	2.86999989	1.46800005	0.0085935991046215635
LOC102639429	1.40199995	0.170000002	2.1350230434822507e-06	5.44000006	4.03700018	1.0141663706451885e-10
Anxa7	1.40100002	0.115999997	2.6744805631892294e-22	6.95300007	5.55200005	1.2704163800062842e-26
Gfpt1	1.40100002	0.234999999	0.00458594651666189	4.52099991	3.11999989	2.1783899471128112e-07
LOC105246546	1.40100002	0.414999992	1	1.773	0.372000009	0.27476917371763482
Gria1	1.39999998	0.0350000001	2.7359291114461707e-51	8.6960001	7.296	1.2996053160964138e-55
Pea15a	1.39900005	0.0140000004	9.3946900910005681e-70	9.53899956	8.14000034	4.4626116715754169e-74
3110043O21Rik	1.39699996	0.193000004	3.5034514452823609e-06	4.69700003	3.29999995	1.6641893621899872e-10
Kcnk10	1.39699996	0.289999992	1	3.51999998	2.12299991	0.0069644260408529756
Ccdc74a	1.39499998	0.326000005	1	3.22399998	1.82799995	0.53133208646737795
Pdk3	1.39499998	0.163000003	1.8624832635308611e-08	6.14499998	4.74900007	8.8470609135989983e-13
Ttpa	1.39499998	0.393999994	1	1.51300001	0.118000001	0.064867116709167852
Ckap4	1.39400005	0.284000009	1	3.60400009	2.20900011	0.063762193924017718
Gm20687	1.39400005	0.409000009	1	1.80900002	0.414999992	0.50970644089272077
Adsl	1.39300001	0.216999993	1	5.20900011	3.81599998	0.00014797238519094727
Limk2	1.39100003	0.0390000008	9.442188743591226e-49	6.5630002	5.17199993	4.485174208432085e-53
Bend4	1.38999999	0.430000007	0.7084484155029821	2.19400001	0.802999973	3.365230930567082e-05
Fam69a	1.38999999	0.0799999982	1.1691522454400992e-36	6.35900021	4.96899986	5.553639775033722e-41
Zfp90	1.38999999	0.280999988	1	3.09899998	1.70899999	0.033548754305921642
Asrgl1	1.38699996	0.241999999	1	4.64799976	3.26099992	0.0047886858519486548
A930017M01Rik	1.38399994	0.301999986	1	2.52699995	1.14300001	0.76293082523282307
Btc	1.38399994	0.365999997	1	1.51400006	0.129999995	0.63462228960596878
Erlec1	1.38399994	0.115999997	3.1738779557476239e-20	5.46999979	4.08599997	1.5076372580978643e-24
Syce2	1.38399994	0.326999992	0.032581687334686631	2.2980001	0.915000021	1.5476765786949759e-06
4930545L08Rik	1.38199997	0.305000007	6.9077712418293745e-30	1.39400005	0.0120000001	3.2812897785623095e-34
Ncam2	1.38100004	0.0610000007	1.8020022075394877e-19	8.10400009	6.72399998	8.5597672788309315e-24
Cib2	1.38	0.193000004	0.01192015185909313	5.48199987	4.10200024	5.6622420003292469e-07
Cpne1	1.38	0.246999994	1	4.35900021	2.97900009	0.0031377787005585794
March8	1.38	0.284000009	1	3.61199999	2.23200011	0.0093922922053435009
Nav1	1.38	0.189999998	0.74192212243020439	5.78100014	4.40100002	3.5242358086177293e-05
Egfl7	1.37899995	0.149000004	1.8962230164157058e-22	5.49100018	4.11199999	9.0073295478610382e-27
Pcyox1	1.37800002	0.143999994	3.4725150310277939e-08	5.7750001	4.39599991	1.6494941245619388e-12
F2r	1.37699997	0.344000012	1	1.50600004	0.128000006	0.61806338713318831
Ankrd39	1.375	0.303000003	1	3.41100001	2.03600001	0.20927200154363942
Txnrd1	1.375	0.170000002	0.00026370271608856588	5.49399996	4.11899996	1.2526254801850935e-08
Cln5	1.37399995	0.282000005	1	2.84800005	1.47500002	0.051623956642637289
Rcbtb1	1.37300003	0.270000011	1	3.94400001	2.56999993	0.017555812062348301
Adssl1	1.37199998	0.312999994	1	3.00600004	1.63399994	0.071675444294327678
Tgoln1	1.36800003	0.0460000001	3.7436448973774861e-62	7.454	6.08699989	1.7782846747945498e-66
Fnta	1.36600006	0.0839999989	3.1815189719251405e-47	7.12799978	5.76300001	1.5112668496699319e-51
Tmem192	1.36500001	0.152999997	1.2771957042664431e-16	5.81500006	4.44999981	6.0668616011136382e-21
Arrdc4	1.36399996	0.326000005	1	2.73399997	1.36899996	0.87843829178377641
Glb1l2	1.36399996	0.423000008	1	1.51699996	0.152999997	9.6633615399955992e-05
Slc41a3	1.36300004	0.300999999	1	2.03600001	0.672999978	0.00015773112722153144
Rgs17	1.36099994	0.0379999988	2.573138264805784e-54	8.06299973	6.70200014	1.2222773441030705e-58
Gnal	1.35800004	0.204999998	1	5.48600006	4.12799978	0.011779432648025119
Nynrin	1.35699999	0.379000008	1	1.53799999	0.180999994	0.002185672627778871
Gm26839	1.35500002	0.372000009	1	2.50900006	1.153	0.00015312446753819968
Tmed10	1.35500002	0.0769999996	8.4394124698106076e-52	5.97100019	4.61499977	4.0088411883956902e-56
Bche	1.35399997	0.319000006	1.1845570534556091e-05	1.79400003	0.441000015	5.6268148083583937e-10
Cd59b	1.35399997	0.386999995	1	2.07599998	0.722000003	0.126189865478952
9530036O11Rik	1.35000002	0.317000002	1.0636871924395763e-14	2.52600002	1.176	5.052665744060309e-19
Rap1gap	1.35000002	0.0500000007	2.384342448681243e-45	6.48799992	5.13800001	1.1325966410228211e-49
Gm31282	1.34899998	0.324000001	1	2.74300003	1.39400005	0.15539069474087772
Gpx2	1.34899998	0.326999992	1.1137098521287527e-21	1.37	0.0209999997	5.2902805060267565e-26
Lypla1	1.34899998	0.148000002	4.16740247096775e-09	6.09700012	4.74800014	1.9795755609765107e-13
2310030G06Rik	1.34599996	0.319000006	1	2.2420001	0.894999981	0.76556357641226858
Gm2464	1.34599996	0.246000007	0.0057348053968975538	3.98799992	2.64199996	2.7241142869549466e-07
Rpn2	1.34599996	0.0599999987	3.7353215185862364e-47	7.5999999	6.25299978	1.7743309512570001e-51
4933404O12Rik	1.34399998	0.31400001	1	2.49699998	1.153	0.00013205212008089026
Gm1673	1.34399998	0.00300000003	4.2108441380614427e-126	7.25899982	5.91499996	2.0002109719083425e-130
Acadvl	1.34300005	0.210999995	0.32323177217559718	4.69799995	3.35500002	1.5353969797434788e-05
Ppfia4	1.34300005	0.439999998	1	2.63499999	1.29200006	0.013201453085585371
Cxadr	1.34099996	0.214000002	0.13549626928905861	4.0250001	2.68400002	6.4362658792066601e-06
Srprb	1.33899999	0.187999994	0.0022943819393794543	5.49900007	4.16099977	1.0898641171287546e-07
9530077C05Rik	1.33800006	0.226999998	1	4.39900017	3.06100011	6.0866367526519177e-05
Gm32091	1.33800006	0.328999996	1	2.46399999	1.125	0.74713762452419274
LOC105243058	1.33800006	0.308999985	1.5988995851951226e-05	1.495	0.157000005	7.5950008797032232e-10
Akap2	1.33700001	0.266000003	1	3.84599996	2.50900006	0.0075843543490902035
Tdrkh	1.33700001	0.216000006	1	4.84000015	3.50300002	0.00068881168589623098
Ranbp17	1.33500004	0.296999991	0.00053481102771580887	2.93400002	1.59899998	2.5404285945079273e-08
Ttll1	1.33500004	0.0799999982	3.2020933170279832e-34	6.8039999	5.46799994	1.5210399567869957e-38
Chst12	1.33200002	0.209999993	0.42586444722722283	4.98999977	3.65799999	2.0229168118336634e-05
LOC105242387	1.33099997	0.193000004	0.17052824977026171	4.87900019	3.5480001	8.1003348741336553e-06
Limk1	1.33099997	0.31099999	1	2.88599992	1.55499995	0.74195138686384654
Nt5e	1.33099997	0.293000013	3.0280166760305829e-05	1.81799996	0.486000001	1.4383510716466762e-09
LOC105244644	1.329	0.340000004	1	1.96200001	0.633000016	0.27684071313875508
Nipal3	1.329	0.252000004	1	4.41099977	3.08100009	0.0011628972435169774
Calca	1.32700002	0.316000015	0.0014530496622943776	1.69799995	0.370999992	6.9021929616871439e-08
Gpr176	1.32700002	0.317999989	1	2.21499991	0.888000011	0.79407207533842372
Abcd3	1.32599998	0.150999993	1.7781758463141673e-06	5.63800001	4.3119998	8.4465886676523245e-11
Nudt8	1.32599998	0.296000004	1	3.50099993	2.17499995	0.02340774635764932
Pygm	1.32500005	0.317999989	1	1.73800004	0.414000005	0.16162227574697555
Nat6	1.324	0.256999999	0.16112931620498785	3.73699999	2.41300011	7.6538721359009999e-06
Ehd1	1.32299995	0.256999999	1	3.6099999	2.28699994	0.00022731112413337836
Elovl4	1.32299995	0.0839999989	9.6233368968739049e-32	6.96199989	5.63899994	4.5712221626799852e-36
Tuba1b	1.32299995	0.00100000005	1.6633565041257132e-161	9.18299961	7.86000013	7.9011804300100377e-166
Tmem41b	1.32200003	0.165999994	3.6012300019689367e-13	5.03599977	3.71399999	1.710635570002345e-17
Tmem47	1.32200003	0.277999997	1	4.46099997	3.13899994	0.011089302369636735
Zyx	1.32200003	0.236000001	1	4.66300011	3.33999991	0.016142731486779072
Smim19	1.32000005	0.0949999988	9.4877449746125259e-34	6.09200001	4.77199984	4.5068140673629705e-38
Hdac11	1.31900001	0.101999998	7.8611308267913728e-33	6.03499985	4.71600008	3.7341491672009178e-37
Clcn6	1.31799996	0.259000003	1	3.97900009	2.66000009	0.0030425542271816401
Gprasp1	1.31799996	0.00700000022	1.0449473774448061e-108	8.95400047	7.63600016	4.963648952331399e-113
Hscb	1.31799996	0.31099999	1	3.16199994	1.84399998	0.00091846113519290079
Olfm2	1.31799996	0.0820000023	5.5678999723033485e-19	8.34500027	7.02699995	2.6448318317990443e-23
D930028M14Rik	1.31700003	0.374000013	0.1387243485785439	1.33599997	0.0189999994	6.5896042456082031e-06
Hes6	1.31599998	0.307999998	1	3.30100012	1.98500001	0.098196737985626212
Slc25a24	1.31599998	0.335999995	1	1.55999994	0.243000001	9.3225332068726116e-05
Ip6k2	1.31500006	0.158999994	9.3508222900240196e-16	4.9829998	3.66799998	4.4417738409766385e-20
Arhgef10l	1.31400001	0.300999999	0.64250187058600761	2.84699988	1.53299999	3.0519754445468728e-05
Slc5a6	1.31400001	0.228	3.4926345945892888e-05	3.0999999	1.78600001	1.6590512039660311e-09
Txndc17	1.31400001	0.0430000015	4.9459319427715223e-83	7.4460001	6.13199997	2.3493881544611068e-87
Cers2	1.31299996	0.268000007	1	3.4849999	2.17199993	0.65987258661073223
Orai1	1.31099999	0.338999987	1	2.05200005	0.740999997	0.2698590482253922
Ptgs1	1.30900002	0.303000003	1	1.77600002	0.467999995	0.064015802376650388
Pik3cb	1.30799997	0.254000008	1	3.92499995	2.6170001	0.040473542708890954
Supt3	1.30799997	0.252999991	1	4.41099977	3.10299993	0.036957638649942143
Nefh	1.30599999	0.273000002	1	3.30999994	2.00399995	0.092413663516550545
Oxnad1	1.30599999	0.26699999	1	3.52800012	2.22199988	0.36938328930837871
St3gal6	1.30599999	0.246000007	1	2.5710001	1.26499999	0.0153268538808324
Glb1	1.30499995	0.223000005	1	4.20900011	2.90300012	0.00020542654903182319
Mfsd10	1.30499995	0.239999995	1	4.13500023	2.82999992	0.021437572431672016
Ppp4r4	1.30499995	0.254000008	1	3.9690001	2.66499996	0.11234456619744292
Rit2	1.30499995	0.00899999961	7.339015675437098e-102	8.88799953	7.58300018	3.4861370299435197e-106
Ccdc60	1.30400002	0.421999991	0.025031934690065677	1.72399998	0.419999987	1.1890525693552003e-06
Gm17383	1.30400002	0.165999994	7.2745466137473246e-100	3.11999989	1.81599998	3.4555133069291872e-104
Lta4h	1.30400002	0.123000003	9.2422416665993719e-16	6.09600019	4.79199982	4.3901964975296274e-20
Sema4g	1.30299997	0.377000004	1	1.67900002	0.375999987	0.68526890446651312
Srgap2	1.30299997	0.061999999	1.9911473020550709e-26	6.59899998	5.29500008	9.45823343176454e-31
Galnt7	1.30200005	0.298999995	1	3.29399991	1.99199998	0.53087443224545572
Tcta	1.30200005	0.147	2.3284999335198068e-12	6.01599979	4.71400023	1.1060706505414246e-16
Cplx2	1.301	0.0949999988	0.0042368286746431935	6.8039999	5.50299978	2.0125539970754293e-07
Flna	1.29999995	0.296000004	1	2.66899991	1.36899996	0.6282554748159207
Maged1	1.29999995	0.00300000003	1.292208353495502e-109	9.80900002	8.51000023	6.1381738243183645e-114
Mid2	1.29900002	0.284000009	1	2.95000005	1.65100002	0.48738245642252653
Rgmb	1.29799998	0.187999994	0.41948835512800614	5.28800011	3.99099994	1.9926294657420014e-05
Slc22a23	1.29799998	0.184	0.028434021070633017	4.8130002	3.5150001	1.3506565205506848e-06
Acaca	1.29700005	0.144999996	1.0447363791657595e-08	5.27600002	3.97900009	4.962646680437771e-13
Rdh11	1.296	0.254000008	1	4.05800009	2.76099992	0.62389218502435451
Capza1	1.29499996	0.133000001	4.399514288398487e-22	5.25099993	3.95600009	2.0898319819487396e-26
Hebp2	1.29400003	0.319000006	1	2.22099996	0.926999986	0.97243009085684917
Zfp618	1.29200006	0.345999986	1	1.82700002	0.536000013	0.013276620904389237
Klc4	1.28999996	0.261999995	1	3.30800009	2.01900005	0.10010292453977417
Slc25a54	1.28999996	0.31400001	1	1.49800003	0.208000004	0.018230978757605282
Doc2g	1.28900003	0.298000008	1	1.82599998	0.537	0.000129851421246375
Gm33738	1.28799999	0.300999999	1	1.36300004	0.074000001	0.058971977455608039
Lgals3bp	1.28699994	0.282999992	1	1.74399996	0.456999987	0.95554856140265299
Dos	1.28499997	0.0480000004	7.2849932623101782e-54	6.53000021	5.24499989	3.4604756138657504e-58
N4bp2l1	1.28499997	0.150999993	5.2695655113020075e-07	5.77400017	4.48999977	2.5031187114297966e-11
Qdpr	1.28400004	0.063000001	1.1139513671996305e-61	7.26599979	5.9829998	5.2914277370303558e-66
LOC105244170	1.28299999	0.326999992	8.5650671090678824e-26	1.46599996	0.182999998	4.0685289326752247e-30
Tspyl4	1.28299999	0.00400000019	1.0147969268365408e-97	9	7.71600008	4.8204300153740301e-102
Rnasel	1.28199995	0.303000003	1	2.50099993	1.21899998	0.32863686756438054
Smad9	1.28100002	0.340999991	0.020001786186197169	1.84599996	0.564999998	9.5011334724478293e-07
Map4k2	1.27999997	0.230000004	0.14318014704486365	3.5940001	2.31399989	6.8012610224616972e-06
Arrdc1	1.278	0.287999988	1	2.88000011	1.602	0.95300247549562922
D3Ertd751e	1.278	0.246999994	1	3.84800005	2.56999993	0.25144447656157481
Gm960	1.278	0.270999998	0.0001409800156343936	2.63199997	1.35399997	6.6967516451830508e-09
Pard3	1.278	0.305000007	1	3.13199997	1.85399997	0.16888971447561968
Top1mt	1.278	0.282000005	1	3.06100011	1.78299999	0.50579522466803872
Hsd17b11	1.27699995	0.294	0.073671759295949393	3.2650001	1.98899996	3.4995135519641554e-06
Os9	1.27699995	0.074000001	8.7533731754694886e-36	6.96999979	5.69299984	4.1579769976579371e-40
Iqcb1	1.27600002	0.108000003	3.304381369512781e-18	6.61999989	5.34399986	1.569628239365752e-22
Arl5a	1.27499998	0.116999999	3.1143814843924364e-14	5.671	4.39599991	1.4793755863539979e-18
Mterf2	1.273	0.200000003	1	5.16200018	3.88899994	0.0010703219543710416
Sncaip	1.273	0.32100001	1	1.71899998	0.44600001	0.21692671061679922
2610002M06Rik	1.27199996	0.158000007	0.008714272468383414	5.74900007	4.47700024	4.1394036045902594e-07
Itgb4	1.27100003	0.342999995	2.2576383402192749e-23	1.43700004	0.166999996	1.0724103839156731e-27
Aida	1.26900005	0.174999997	1.546685575094683e-11	4.26900005	3.00099993	7.346976891006474e-16
Msi2	1.26900005	0.184	8.846754271227286e-07	4.51000023	3.24000001	4.2023343488634269e-11
Chrnb2	1.26800001	0.312999994	1	2.97199988	1.70500004	0.55699875380684105
Grb14	1.26800001	0.218999997	1	4.47800016	3.21000004	0.16406093776672898
LOC105247067	1.26800001	0.337000012	1	1.26800001	0	0.00026578805476327994
Osbpl2	1.26800001	0.150000006	0.00022394341914661574	5.58500004	4.31799984	1.06376315384104e-08
Sh3kbp1	1.26800001	0.171000004	7.5268531621892755e-06	4.74900007	3.48099995	3.5753625129152934e-10
Epb4.1l5	1.26600003	0.291000009	9.5653658583341928e-05	1.88499999	0.619000018	4.5436850932615391e-09
Nudt11	1.26600003	0.204999998	1	4.15899992	2.89199996	5.995484773144967e-05
Rims4	1.26600003	0.237000003	0.13302636328053613	4.03999996	2.77399993	6.3189418240801885e-06
Bsg	1.26499999	0.00100000005	3.5186728552452591e-164	10.7480001	9.48400021	1.6714197488339633e-168
Myo1c	1.26499999	0.289000005	0.013014882839514878	2.36500001	1.10000002	6.1822548164140592e-07
Cpa2	1.26199996	0.30399999	1	2.30299997	1.04100001	0.47311312168512759
Kcnk2	1.26199996	0.275999993	1	5.18200016	3.92000008	0.081895159845076407
Col9a2	1.26100004	0.360000014	1	2.4519999	1.19099998	0.043185371707720251
Xpa	1.26100004	0.256999999	1	4.13899994	2.87800002	0.018836142249608757
1110059E24Rik	1.25899994	0.133000001	4.0720751940126988e-09	6.09499979	4.83599997	1.9342937459684109e-13
Anks1	1.25899994	0.340999991	1	2.6789999	1.41999996	0.35909838901800034
BC017643	1.25899994	0.248999998	1	2.93099999	1.67299998	0.51040876259746626
P3h4	1.25899994	0.287999988	1	2.19499993	0.935000002	0.10942911634369107
Gm35952	1.25800002	0.344000012	1	1.97399998	0.717000008	0.092153847005339212
Rcn2	1.25800002	0.023	6.6591507181704705e-102	8.5340004	7.27699995	3.1631914868755796e-106
Dis3l	1.25600004	0.224999994	1	3.60599995	2.3499999	0.02342487291146958
Acly	1.255	0.134000003	5.6166176405517846e-06	5.86600018	4.61100006	2.6679734184646517e-10
Ttc9	1.25399995	0.211999997	1	3.88000011	2.62700009	6.3131626361746394e-05
Eme2	1.25300002	0.247999996	1	3.77900004	2.52600002	0.17967089709853096
9630033F20Rik	1.25199997	0.246999994	1	3.67400002	2.421	0.00018506048076522279
Zfp28	1.25199997	0.298000008	1	2.16400003	0.911000013	0.45142597709051846
Zfp7	1.25199997	0.268000007	1	2.70099998	1.44799995	0.0010870848194444993
Rnasek	1.25100005	0.00100000005	9.2819474441639506e-152	10.4630003	9.21100044	4.4090573076971076e-156
Stmn2	1.25100005	0.0260000005	3.959917900914595e-116	10.4020004	9.15100002	1.8810174334574365e-120
Tmem18	1.25100005	0.254000008	1	4.10400009	2.85299993	0.83687328840805963
Gpr143	1.25	0.277999997	1.7369062368213779e-31	1.26400006	0.0140000004	8.2505521414657892e-36
Rell2	1.24800003	0.144999996	6.7611036723727199e-22	5.03299999	3.78600001	3.2116205929948319e-26
Tmem126b	1.24800003	0.111000001	1.3742030941352226e-27	6.13100004	4.8829999	6.5276605269581166e-32
Gnb4	1.24199998	0.270000011	1	3.86800003	2.62599993	0.00053786510324702269
Trp53bp1	1.24199998	0.159999996	0.0011800628150065416	5.23099995	3.98799992	5.6054665352771306e-08
Cenpt	1.24100006	0.243000001	1	3.43499994	2.19499993	0.027514159193742293
Gpr108	1.24100006	0.238000005	1	4.09600019	2.85500002	0.013749152384984168
Galr1	1.24000001	0.234999999	0.010607852241327815	1.28900003	0.0480000004	5.0388809810601441e-07
Ntm	1.24000001	0.063000001	0.0035998671670523555	9.10700035	7.8670001	1.7099882039959887e-07
Vkorc1	1.23800004	0.164000005	1.5656545258370958e-10	5.21199989	3.9749999	7.4370821101895106e-15
Ccdc107	1.23500001	0.0590000004	1.1570530150173615e-59	6.40100002	5.16599989	5.496166706333657e-64
Cnpy4	1.23500001	0.241999999	1	3.17400002	1.93900001	0.020296351159179871
Tsc22d4	1.23500001	0.363000005	1	1.80499995	0.569999993	0.00039517109071478376
LOC105243853	1.23399997	0.224000007	1	3.65300012	2.41899991	0.030590524260582543
Naga	1.23399997	0.254000008	1	2.9460001	1.71200001	0.11315576477244729
Hibadh	1.23300004	0.123000003	3.6476097693524186e-13	6.38899994	5.15600014	1.7326666204410122e-17
Asah1	1.23099995	0.0879999995	1.5956740850340186e-20	6.97800016	5.74700022	7.5796792942904178e-25
1500012F01Rik	1.22899997	0.114	1.2911365009386694e-25	5.11000013	3.88000011	6.133082371929838e-30
Afg3l1	1.22899997	0.245000005	1	3.5250001	2.296	0.00026413687755841747
H13	1.22899997	0.0930000022	1.1721120985528791e-26	6.38100004	5.15199995	5.5676994991111492e-31
Tmem176a	1.22899997	0.256000012	7.1433009518355875e-08	1.24899995	0.0199999996	3.3931697472143203e-12
Acp2	1.22800004	0.152999997	0.00021154834563983686	5.24800014	4.01999998	1.0048847883328751e-08
Spry4	1.22800004	0.377000004	1	2.34899998	1.12100005	0.72939097787854024
Fundc1	1.227	0.0659999996	8.4819276084208531e-42	7.25899982	6.03200006	4.0290364850944581e-46
Snx1	1.227	0.0979999974	3.8106617500183369e-23	6.47399998	5.24700022	1.8101186348177546e-27
Hspa12b	1.22599995	0.338999987	0.0035436659095195943	1.28999996	0.064000003	1.6832918057759806e-07
Zfyve16	1.22599995	0.247999996	1	3.71300006	2.48799992	0.057289278769886806
Ubap1l	1.22500002	0.331	1	1.78400004	0.559000015	0.17050305872020677
Elac1	1.22399998	0.25999999	1	3.273	2.04900002	0.70849873332706437
Gnpda2	1.22399998	0.131999999	5.6116052877868667e-08	6.25199986	5.02799988	2.6655924794731459e-12
Ntn4	1.22300005	0.305999994	1	1.69599998	0.47299999	0.0010033391361998084
Syt14	1.22300005	0.216000006	1	3.99399996	2.77200007	0.019966333930177434
2610318N02Rik	1.222	0.333000004	0.23417268792095061	1.347	0.125	1.1123536382336625e-05
Casp3	1.222	0.296000004	1	2.05999994	0.838	0.68382718328271919
Ptplad2	1.222	0.282000005	1	2.1960001	0.973999977	0.1656454128344084
Trpv1	1.222	0.287	1.9493426641771328e-11	1.25800002	0.0359999985	9.2596554445047156e-16
Lipa	1.22099996	0.254000008	1	3.46700001	2.24600005	0.26475561136461229
Tspyl3	1.22099996	0.236000001	1	3.86199999	2.64100003	0.42217798926161093
Fam102b	1.21800005	0.287999988	1	3.22000003	2.00099993	0.41704950209017327
Ccbl1	1.21700001	0.266000003	1	2.52800012	1.31200004	0.029781575260540347
Cped1	1.21700001	0.294	2.5339149746107169e-05	1.59399998	0.377000004	1.20364572231176e-09
Ppfibp1	1.21599996	0.272000015	1	3.22099996	2.00500011	0.99146989179432476
TrnT	1.21599996	0.119999997	2.9054115339658929e-38	3.84100008	2.62400007	1.3801118819902587e-42
Tulp4	1.21599996	0.0930000022	7.5447624804783547e-19	5.68100023	4.46500015	3.5838696943180481e-23
Apmap	1.21399999	0.122000001	3.1613196988594012e-11	6.48799992	5.27400017	1.501671907115429e-15
Fam214b	1.21399999	0.241999999	2.9780067526171784e-05	2.96799994	1.75399995	1.4145956453625206e-09
Pgap1	1.21399999	0.237000003	1	4.51200008	3.2980001	0.54952610799799884
Rrbp1	1.21300006	0.270999998	1	3.41199994	2.19899988	5.4539563380979788e-05
Gm4024	1.21200001	0.453999996	2.6394162402894193e-31	2.07200003	0.860000014	1.2537603269472826e-35
Ncmap	1.21200001	0.349000007	1.8870977331154191e-11	1.29299998	0.0820000023	8.9639831517927953e-16
Sptssa	1.21200001	0.122000001	1.3310596817386236e-14	6.07000017	4.8579998	6.3227231699535606e-19
Cacng4	1.21099997	0.393000007	1	1.64199996	0.430999994	0.83060047210215471
Zar1	1.21099997	0.25999999	1	1.24699998	0.0359999985	0.00010044097446398357
LOC105247279	1.21000004	0.412999988	1	1.26499999	0.0549999997	0.0007532979209660726
Sfxn4	1.21000004	0.202000007	1	4.68200016	3.47199988	0.00073036994580511481
Slc31a1	1.21000004	0.209999993	1	4.16699982	2.95600009	0.012810502092909343
Cndp2	1.20899999	0.193000004	1	4.96899986	3.75900006	0.0023536937539720836
Scn3a	1.20799994	0.0790000036	3.3830772365123196e-15	6.09299994	4.88500023	1.6070098976402811e-19
Wdr41	1.20799994	0.197999999	1	4.56899977	3.36100006	0.002282581706590747
Focad	1.20700002	0.104000002	3.1777927706924831e-09	5.18900013	3.98200011	1.5094968509844591e-13
Rfx5	1.20700002	0.293000013	1	2.09200001	0.88499999	0.93225227926825527
Ccdc40	1.20599997	0.316000015	1	1.505	0.300000012	0.00023318792847411372
Phb	1.20599997	0.0340000018	1.4140733033338073e-79	6.44399977	5.23799992	6.7170497023266547e-84
Qk	1.20599997	0.239999995	1	4.46600008	3.25900006	0.049264827329574205
Tprkb	1.20599997	0.150000006	4.7734087946211547e-07	5.37699986	4.171	2.2674372005610654e-11
Afmid	1.20500004	0.282999992	1	1.88399994	0.67900002	0.0029061929743560691
2210013O21Rik	1.204	0.0390000008	4.3154015985072115e-52	7.52600002	6.32200003	2.0498772556085937e-56
Mcc	1.204	0.263999999	1	2.99300003	1.78999996	0.043200533079598903
Trim62	1.204	0.289000005	1	2.38599992	1.18200004	0.45136745623377861
Serpinb1b	1.20299995	0.270999998	1	1.36300004	0.159999996	0.17708146019445456
Zscan18	1.20200002	0.257999986	1	3.29099989	2.08800006	0.89471358617107499
Lyst	1.20099998	0.165000007	0.17653739442901012	5.32800007	4.12699986	8.3857778087122423e-06
Nans	1.20000005	0.222000003	1	4.21000004	3.00999999	0.00056012526205321113
Rgs19	1.20000005	0.156000003	0.015269340733741392	5.7420001	4.54300022	7.2531544431604554e-07
Tmem246	1.199	0.061999999	2.5862736562321369e-39	7.49599981	6.29699993	1.2285168422155314e-43
Usp6nl	1.199	0.323000014	1	1.87399995	0.675000012	0.94432221539684724
Wwox	1.199	0.169	0.78229602855533076	5.37400007	4.17500019	3.716017616166306e-05
Bckdhb	1.19700003	0.0860000029	1.4980063161849955e-22	6.21999979	5.02299976	7.1157434741829537e-27
Fbxo17	1.19700003	0.254000008	8.6171004745954672e-05	1.926	0.730000019	4.0932455227985307e-09
LOC102635502	1.19599998	0.301999986	0.0020592808891130008	1.33399999	0.137999997	9.7818776796171417e-08
Araf	1.19500005	0.00200000009	4.5262136726754757e-145	9.48999977	8.29399967	2.1500159950007011e-149
Crebl2	1.19400001	0.261999995	1	3.03200006	1.83899999	7.2316557977433358e-05
Tpbg	1.19200003	0.300999999	3.2317598836363805e-06	2.50699997	1.31500006	1.5351319986872414e-10
Rin2	1.19099998	0.273999989	1	2.41799998	1.227	0.034041689254527142
Cuedc1	1.19000006	0.328000009	1	2.45700002	1.26600003	0.0031587215775934901
Gba	1.18900001	0.156000003	0.006705153507478581	5.41599989	4.22800016	3.1850434673563466e-07
Sat2	1.18799996	0.25	1	4.14499998	2.95700002	0.99761798182342831
Hadhb	1.18700004	0.180000007	1.2301345933101798e-05	4.71600008	3.52900004	5.8433146176618837e-10
Slc44a5	1.18700004	0.26699999	1	2.61999989	1.43299997	0.54767426679788156
Nucb1	1.18499994	0.142000005	7.0812482820722583e-05	5.76999998	4.58599997	3.3636938447996664e-09
Coa5	1.18400002	0.200000003	1	4.79500008	3.61100006	0.30892651358891637
Acer2	1.18299997	0.316000015	1	2.76099992	1.57799995	0.33926429343400749
Arfip1	1.18200004	0.256999999	1	2.96300006	1.78100002	0.43337092637911268
Gprc5b	1.18099999	0.342000008	0.60063666491154477	1.45500004	0.273999989	2.8531097516223864e-05
Lyrm9	1.18099999	0.264999986	1	3.58299994	2.40199995	0.95231306640173319
Rab33b	1.18099999	0.231000006	1	3.49399996	2.31299996	0.10844442480576169
Commd9	1.17900002	0.111000001	1.1208109994979813e-20	5.86199999	4.68400002	5.3240119679744506e-25
Fam174b	1.17900002	0.207000002	1	4.63199997	3.45300007	0.023131932521851105
Rnaseh2b	1.17799997	0.246000007	1	4.12200022	2.94499993	0.54432676753950304
Ctif	1.176	0.189999998	0.16975377749826512	4.33099985	3.1559999	8.0635463375577193e-06
Npr2	1.176	0.254000008	1	3.12899995	1.95299995	0.25241980334838665
Chst2	1.17499995	0.208000004	1	4.26499987	3.08999991	0.0023068738891027897
Sh2b2	1.17499995	0.312000006	1	1.79200006	0.616999984	0.7280698902064594
Tubb2a	1.17499995	0.00200000009	2.4962199925118119e-116	10.9320002	9.75699997	1.1857400686451701e-120
Eml6	1.17400002	0.0960000008	7.0869154822192839e-13	6.09800005	4.92399979	3.3663858456295286e-17
Fbxo44	1.17400002	0.0599999987	2.8861671594611176e-44	7.50299978	6.329	1.3709705298599267e-48
Fchsd1	1.17400002	0.289000005	4.0709757197907419e-08	2.73699999	1.56299996	1.9337714800450038e-12
LOC101055907	1.17400002	0.25	1	1.99600005	0.822000027	0.22358537190391678
Plekhh2	1.17400002	0.344000012	1	1.83200002	0.657000005	0.068331366080356434
Gm32370	1.17299998	0.372999996	1	1.24000001	0.0670000017	0.00089588887847723384
Stambpl1	1.171	0.189999998	1	4.86899996	3.69799995	0.00012846304452909321
Fam114a2	1.16900003	0.182999998	1	5.29300022	4.12400007	0.0022217641267837616
Gm26691	1.16900003	0.293000013	1	1.96200001	0.792999983	0.025665848029488177
Gm5424	1.16900003	0.637000024	8.1821856708825274e-37	1.25699997	0.0879999995	3.8866547933129995e-41
Lynx1	1.16900003	0.128000006	0.0012489495134385717	5.87200022	4.70300007	5.9326881694782995e-08
Amdhd2	1.16799998	0.259000003	1	3.5079999	2.34100008	0.70327161275576233
Gfer	1.16600001	0.226999998	1	4.16800022	3.00200009	0.0053608411555600482
Rasip1	1.16499996	0.246999994	1	3.85899997	2.69499993	0.60155070620798545
Sft2d2	1.16400003	0.280000001	1	1.54999995	0.386000007	0.0418776869372951
Erp29	1.16299999	0.0160000008	1.0045447055810146e-102	7.90600014	6.74300003	4.7717305034249225e-107
Fbn1	1.16199994	0.282999992	1	1.801	0.638000011	0.074783975814734546
Fgd5	1.16199994	0.256000012	4.7878748771181204e-13	1.22899997	0.0670000017	2.2743087958949839e-17
Garnl3	1.16199994	0.171000004	1	6.54400015	5.38199997	0.64284058549852385
Nme6	1.16199994	0.254000008	1	2.99099994	1.829	0.1487505798267662
Rhbdd2	1.16199994	0.061999999	1.1194683598769711e-36	7.375	6.21299982	5.317634238442766e-41
Slc25a39	1.16199994	0.103	2.351876525408837e-19	6.52799988	5.36600018	1.1171748648151419e-23
Zfp105	1.16199994	0.275000006	1	1.93299997	0.771000028	0.12698764766753476
1700066B19Rik	1.16100001	0.360000014	0.027072205157015031	1.19200003	0.0309999995	1.2859683240079343e-06
1810032O08Rik	1.16100001	0.324999988	1	1.97000003	0.809000015	0.034955043847770463
Lrpprc	1.16100001	0.114	5.6341428612439941e-06	5.88899994	4.72900009	2.6762981480353384e-10
Sord	1.16100001	0.256999999	1	3.40199995	2.24099994	0.71299261497376043
Tbc1d7	1.16100001	0.150000006	0.00030878263802505901	5.74399996	4.58300018	1.4667615334650344e-08
Cux1	1.15900004	0.246000007	1	5.03800011	3.87899995	0.14124380270819342
Cxx1c	1.15900004	0.00600000005	7.6377719612035402e-127	9.04899979	7.88999987	3.6280505230873741e-131
Extl2	1.15900004	0.0670000017	1.1408467539777474e-24	7.48999977	6.33099985	5.419184656934008e-29
Fmnl2	1.15799999	0.112000003	7.5243187152024545e-08	5.46199989	4.30499983	3.5741586144796005e-12
Zfp612	1.15799999	0.129999995	0.0011800262618004887	6.24599981	5.08799982	5.6052929023393911e-08
Cd81	1.15699995	0.00400000019	1.4447185033407339e-129	9.46899986	8.31299973	6.8626187694315685e-134
1810058I24Rik	1.15499997	0.104000002	4.8808327260789347e-20	5.3670001	4.21199989	2.3184650988404592e-24
Pnma2	1.15499997	0.199000001	1	5.21999979	4.06400013	0.66644177821154971
Trim66	1.15499997	0.264999986	1	3.30299997	2.148	0.35070796319079239
Xkr4	1.15499997	0.0399999991	2.4271545196003601e-24	7.65899992	6.50299978	1.152932984799715e-28
Luzp2	1.15400004	0.231999993	1	3.2750001	2.12199998	0.91255129465891438
2700094K13Rik	1.15199995	0.107000001	1.0703886926618656e-17	5.78299999	4.63100004	5.084498825108615e-22
Frmd4b	1.15199995	0.308999985	1	2.01600003	0.864000022	0.17063259506163034
Shh	1.15199995	0.393000007	1	1.61300004	0.460999995	0.0057232894354428436
Rdx	1.15100002	0.0869999975	5.6261460235074215e-21	6.27400017	5.12300014	2.6724995361521096e-25
Tapbpl	1.15100002	0.263999999	1	2.34699988	1.19599998	0.3932643329831837
0610009L18Rik	1.14999998	0.316000015	1	2.58599997	1.43599999	0.97326565577494584
Ergic3	1.14999998	0.0140000004	6.2303362596364234e-116	8.41699982	7.2670002	2.9594985082825497e-120
Ganab	1.14999998	0.192000002	1	4.46299982	3.31399989	0.040758151073738064
Rn7sk	1.14999998	0.108999997	2.9983837608631072e-17	4.14900017	3	1.4242750146604159e-21
Msantd4	1.14900005	0.0949999988	3.5183175154809354e-10	6.24599981	5.09800005	1.6712509573821659e-14
S100a11	1.148	0.308999985	0.00010893468731514335	1.33200002	0.184	5.1745528840558312e-09
Cd164	1.14699996	0.169	1	5.72599983	4.579	0.056893638360431424
Gyg	1.14699996	0.171000004	1	5.65899992	4.51200008	0.012791378751136572
Dcaf17	1.14600003	0.214000002	1	4.6420002	3.49600005	0.010093116000232135
Brox	1.14400005	0.172999993	0.79382022567603217	5.02099991	3.87700009	3.7707591947369949e-05
Crebrf	1.14400005	0.125	2.5054397380577514e-05	5.76599979	4.62300014	1.1901195791648069e-09
LOC105243050	1.14400005	0.324000001	1	1.36099994	0.216999993	0.15559525222242854
Fam221a	1.14300001	0.282000005	6.125998377356568e-14	1.50199997	0.360000014	2.90993652734019e-18
Fis1	1.14300001	0.00200000009	1.3756151256793118e-136	8.86999989	7.72700024	6.5343678780130717e-141
Rwdd3	1.14300001	0.282999992	1	2.63199997	1.48899996	0.16113380247000533
Fabp5	1.14199996	0.0109999999	4.2915122903213599e-94	7.75899982	6.6170001	2.0385294937874595e-98
Rab3c	1.14199996	0.0579999983	2.0297619821404631e-13	7.95699978	6.81500006	9.6416586649271475e-18
Flywch1	1.14100003	0.0680000037	1.7547446649922334e-13	6.91800022	5.77799988	8.3352872173296287e-18
Gpsm1	1.14100003	0.245000005	1	3.14499998	2.00399995	0.40853645686959411
Lpin1	1.14100003	0.273000002	1	2.829	1.68799996	0.79818669960655353
Tcf12	1.14100003	0.143999994	0.073569261823054108	5.48000002	4.33900023	3.494644775938348e-06
A930018M24Rik	1.13999999	0.330000013	1	1.76800001	0.628000021	0.0021958534368114561
Gdpd1	1.13800001	0.0689999983	1.1600747550766505e-29	7.19799995	6.06099987	5.5105204022261567e-34
Krt7	1.13800001	0.310000002	1	1.16999996	0.0320000015	7.6727859939738896e-05
Mmp24	1.13699996	0.237000003	1	3.03299999	1.89600003	0.0028119642579225719
Slc25a10	1.13699996	0.256999999	1	2.15799999	1.02199996	0.015057990770202093
Abca8b	1.13600004	0.246000007	1	3.31200004	2.17700005	0.75046599647332124
Yes1	1.13600004	0.300000012	1	1.75300002	0.617999971	0.041244160682130257
Ash2l	1.13499999	0.145999998	0.0060573541208936424	5.30200005	4.16699982	2.8773295273102994e-07
Bcap31	1.13499999	0.0160000008	7.0817917079588284e-101	8.56599998	7.43100023	3.363951979839839e-105
Bach1	1.13399994	0.324999988	1	1.53299999	0.398999989	0.31355806919582185
Tubb3	1.13399994	0.023	7.3789404217459236e-85	9.01299953	7.87900019	3.5051018533849152e-89
Orc5	1.13199997	0.148000002	1	5.48400021	4.35300016	0.0004767454131654625
Prkaa1	1.13199997	0.209999993	1	3.48200011	2.3499999	0.00014134785317533865
Syndig1l	1.13100004	0.275000006	1	1.47599995	0.344999999	0.16450674745062582
Tmem183a	1.13100004	0.119999997	5.4284725930300644e-06	6.2750001	5.14400005	2.5786018397444728e-10
Bscl2	1.13	0.0130000003	1.7520460868730057e-100	8.26000023	7.13000011	8.3224685867043786e-105
Tcerg1l	1.13	0.27700001	1	1.96899998	0.838999987	0.0015265476884566032
2310003H01Rik	1.12899995	0.284000009	1	2.06900001	0.939999998	0.29532767650821462
Atxn7l1	1.12800002	0.0939999968	6.5950926271443259e-17	6.26300001	5.13500023	3.1327629807829786e-21
Tmem202	1.12800002	0.286000013	1	2.00600004	0.878000021	0.73493721215576802
Nup54	1.12699997	0.202000007	1	3.53800011	2.41100001	0.0013479997748659022
Rnf128	1.12699997	0.256999999	1	3.67799997	2.54999995	0.0077087128980044984
Gm13986	1.12600005	0.303000003	1	1.24300003	0.116999999	0.00014376774319405843
AI504432	1.12300003	0.342999995	1	2.08100009	0.958000004	0.0056275795496319812
Fkbp14	1.12199998	0.246999994	1	2.16400003	1.04200006	0.63914809007072282
Pck2	1.12	0.238999993	1	3.58599997	2.46600008	0.41169036942799231
Prune	1.12	0.213	1	3.523	2.40300012	0.0023762234080946603
Tnfrsf21	1.12	0.147	1	5.75	4.63000011	0.00021519416851609064
Sdf4	1.11899996	0.0149999997	1.0686046905575311e-101	8.24499989	7.12599993	5.0760245608850988e-106
Mfsd3	1.11800003	0.231000006	1	2.73600006	1.61800003	0.13389460863068428
Tacc2	1.11800003	0.170000002	0.18520788755897438	4.75500011	3.63700008	8.7976385882089292e-06
Flot2	1.11699998	0.118000001	3.8302490475330691e-06	6.25199986	5.13600016	1.8194228802646156e-10
Nop14	1.11699998	0.193000004	1	4.22300005	3.10599995	0.00045569831117190344
Snx16	1.11600006	0.0820000023	3.5982158708154193e-22	6.796	5.67999983	1.7092038147517667e-26
Eif2ak4	1.11500001	0.246000007	1	3.49799991	2.38400006	0.21170913051051082
Gm2897	1.11500001	0.44600001	1	1.375	0.259000003	8.5458910252118222e-05
Tmem206	1.11500001	0.241999999	1	2.74099994	1.62699997	0.0054535156753773833
Hhip	1.11399996	0.172999993	6.3054215037571374e-14	1.22599995	0.112000003	2.9951650692367172e-18
LOC105244449	1.11399996	0.284000009	0.58934091447845183	1.52999997	0.416000009	2.7994533273724675e-05
Aim1l	1.11300004	0.356999993	1	1.69400001	0.58099997	0.20641334608343714
Apc2	1.11300004	0.210999995	1	4.10300016	2.99000001	0.0014091152983832635
Chchd5	1.11300004	0.237000003	1	3.52699995	2.41400003	0.058270468760727105
Ctnnbip1	1.11300004	0.133000001	1.7015232480839466e-08	5.24599981	4.1329999	8.0824779027358289e-13
Gm9791	1.11199999	0.603999972	7.5267013641242154e-06	1.125	0.0130000003	3.5752904066712025e-10
Alg5	1.11099994	0.175999999	1	5.20699978	4.09600019	0.00026639247509675052
Cd99l2	1.11099994	0.129999995	6.6021908364541609e-05	5.26399994	4.15399981	3.136134731357667e-09
Mmgt2	1.11099994	0.247999996	1	2.96700001	1.85599995	0.17539275620372782
Fam107b	1.10899997	0.256000012	1	1.403	0.294	0.41412561811661691
Ppp1r35	1.10899997	0.195999995	1.5903906089389987e-09	3.9460001	2.83699989	7.5545820299211419e-14
Bcl9	1.10800004	0.184	0.0022807080695827191	4.14099979	3.03299999	1.083368834116815e-07
Mrps6	1.10800004	0.0439999998	1.1367309270516627e-53	7.06699991	5.95900011	5.3996338925121738e-58
Pomgnt2	1.10800004	0.203999996	1	4.17199993	3.06500006	0.080601244827561341
Tmco3	1.10800004	0.196999997	1	4.76999998	3.66199994	0.096487219134544583
Ddx3y	1.10599995	0.136999995	0.010757916411398845	3.99499989	2.88800001	5.1101636003224613e-07
Mfsd7b	1.10599995	0.25999999	1	2.52999997	1.42400002	0.034703080146475468
Capns1	1.10300004	0.0549999997	1.1115750773380931e-28	5.19899988	4.09499979	5.2801400215565884e-33
Fam174a	1.102	0.0179999992	1.9351955881991966e-80	7.84299994	6.73999977	9.1924548175907111e-85
Megf11	1.10099995	0.185000002	0.71652777015073299	4.43100023	3.32999992	3.4036090164864762e-05
Mpnd	1.10099995	0.0860000029	8.8685119382776009e-22	6.51100016	5.40899992	4.2126695507683834e-26
Pigv	1.10099995	0.296999991	1	1.954	0.852999985	0.19869980523149544
Lsm6	1.09899998	0.0460000001	1.0779352345121724e-38	6.72200012	5.62300014	5.1203459743120486e-43
Snrk	1.09899998	0.142000005	0.021147645349903911	5.38100004	4.28200006	1.0045432904191483e-06
Pou6f2	1.09800005	0.254999995	1	3.00600004	1.90799999	0.64700551788704563
Rhobtb3	1.097	0.280999988	1	2.98600006	1.88800001	0.26752786467176348
Dmrtb1	1.09599996	0.326999992	1	1.15400004	0.0590000004	0.21697800632940165
Hgsnat	1.09599996	0.130999997	0.0025206323315086878	5.65399981	4.55900002	1.1973362775549534e-07
Stk24	1.09599996	0.179000005	0.16243941713172186	3.89400005	2.7980001	7.7161037968706943e-06
Aspscr1	1.09399998	0.164000005	1	5.36000013	4.26599979	0.00039930841298528076
Kiz	1.09399998	0.191	1	3.5710001	2.477	0.010831488445077473
9930012K11Rik	1.09300005	0.239999995	1	1.30999994	0.217999995	0.062966734133979033
Acat2	1.09300005	0.175999999	0.00010935404601996038	4.69500017	3.602	5.1944730201387223e-09
Gm4258	1.09300005	0.166999996	0.12857775125867543	4.28299999	3.19000006	6.1076264135794906e-06
Ngfrap1	1.09300005	0.00100000005	2.5218801978050067e-131	9.85099983	8.75800037	1.1979290318283331e-135
Lrrc58	1.09200001	0.112999998	1.3824135897591102e-12	5.0170002	3.92499995	6.5666615512023096e-17
Scg3	1.09200001	0.0549999997	4.5807223420701535e-18	7.8670001	6.7750001	2.1759083897350149e-22
Uap1l1	1.09200001	0.210999995	1	3.5940001	2.50099993	0.095076088911159776
Ttc39c	1.09099996	0.226999998	1	3.50099993	2.41000009	0.93931564760491038
Casz1	1.09000003	0.308999985	1	3.22399998	2.13400006	0.0054110686197073503
Pag1	1.09000003	0.246999994	1	2.82800007	1.73800004	0.3695190820121782
Atp5sl	1.08899999	0.108999997	1.1306855604048188e-10	5.79199982	4.70300007	5.3709175394490727e-15
Rps6ka1	1.08800006	0.243000001	0.17697140439524164	1.69200003	0.603999972	8.4063939005909952e-06
Txndc16	1.08800006	0.109999999	0.0026115428606868435	5.87400007	4.78700018	1.2405200744284836e-07
Ppp4r1l-ps	1.08700001	0.273999989	1	2.63100004	1.54299998	0.178849168288329
Slco3a1	1.08700001	0.177000001	1	4.87900019	3.79299998	0.0075037619853780138
AA414768	1.08500004	0.277999997	1	2.94300008	1.85800004	0.15726129641534162
Gal3st1	1.08299994	0.261999995	1	1.83000004	0.746999979	0.85902027425276584
Gm13791	1.08299994	0.294	1	1.62399995	0.541000009	0.54990850709403383
Ccl25	1.08200002	0.165000007	1	4.79400015	3.71300006	9.810927872814391e-05
Wrb	1.08200002	0.0520000011	2.5637829612361624e-20	6.15700006	5.07499981	1.2178334415904249e-24
Bean1	1.079	0.270000011	1	2.84699988	1.76800001	0.12475658214378411
Uchl1	1.079	0.00100000005	1.2270905806250207e-136	10.599	9.52000046	5.8288551236225574e-141
9030624J02Rik	1.07799995	0.118000001	2.4048809458278009e-06	5.55499983	4.47700024	1.1423527198498009e-10
Acyp2	1.07700002	0.0560000017	1.1701918634900977e-32	6.22100019	5.14400005	5.5585781089212316e-37
Cdkn1b	1.07700002	0.291000009	1	2.26600003	1.18900001	0.00090749566026248544
Chil1	1.07700002	0.293000013	1	1.49000001	0.412	0.63617335132745578
Thap3	1.07700002	0.223000005	1	4.23000002	3.15300012	0.27988902540120064
Zmat1	1.07700002	0.203999996	1	4.06099987	2.98300004	0.25615677391627584
Cd24a	1.07500005	0.239999995	0.040031578307347618	1.63900006	0.56400001	1.9015570163095013e-06
Lmbr1	1.07500005	0.125	0.084610300425707538	5.49700022	4.42199993	4.0191098435164135e-06
Rpp40	1.07500005	0.263000011	1	2.45799994	1.38300002	0.24811895619074192
Nme2	1.074	0.00899999961	3.2302499665858053e-95	7.6170001	6.54300022	1.5344147665712545e-99
Spr	1.074	0.128999993	2.6155102541646262e-07	5.45200014	4.37699986	1.2424046428674835e-11
Cdkl3	1.07299995	0.188999996	0.0095768373855714805	3.6730001	2.5999999	4.5491342321734184e-07
Igsf8	1.07299995	0.0140000004	3.6482305724915473e-47	7.9749999	6.90100002	1.7329615107788084e-51
Peli3	1.07299995	0.231000006	1	3.48799992	2.41499996	0.059479807562096698
Rrp8	1.07299995	0.226999998	1	2.4059999	1.33299994	0.0085613344756623709
Slc9a2	1.07299995	0.270999998	1	1.30900002	0.236000001	0.11779358071620623
Tpgs2	1.07299995	0.0280000009	2.8856299562094837e-64	7.94000006	6.8670001	1.3707153506600245e-68
Dck	1.07200003	0.180999994	1	4.07399988	3.00200009	0.0063050616322748443
Macrod1	1.07200003	0.175999999	4.6339634179643456e-05	3.56399989	2.4920001	2.201198659492849e-09
Mtfr1	1.07099998	0.237000003	1	2.07299995	1.00100005	0.13980965947788829
TrnM	1.07000005	0.361000001	3.7072004021957052e-11	2.26699996	1.19599998	1.7609730202335671e-15
Ttc21b	1.07000005	0.194000006	1	3.42000008	2.3499999	0.0095798971696602134
Ccdc61	1.06900001	0.222000003	1	3.39499998	2.3269999	0.0091360580662766967
Dynlt1b	1.06900001	0.342000008	1	2.12700009	1.05799997	0.0010377906444777576
Fam188b2	1.06900001	0.277999997	1	1.26900005	0.200000003	0.090533004068783507
Dzip1	1.06799996	0.221000001	1	3.46300006	2.39499998	0.47309096263765865
Evl	1.06799996	0.0439999998	4.6642483185515719e-48	6.17600012	5.10699987	2.2155844188445621e-52
Gm33997	1.06799996	0.342999995	1	1.22800004	0.160999998	0.13015453852226577
Ubac2	1.06599998	0.125	3.1843606489760573e-05	5.71899986	4.65299988	1.5126166867642302e-09
Coq6	1.06500006	0.180000007	1	4.5630002	3.49799991	0.020579499626127207
Cradd	1.06500006	0.266000003	1	2.4920001	1.42700005	0.63919549098603767
Phyh	1.06500006	0.0610000007	1.7494506587436178e-26	7.96400023	6.89900017	8.3101399332301808e-31
L3mbtl1	1.06400001	0.250999987	1	2.5480001	1.48500001	0.048271139720638803
Nudt12	1.06400001	0.254000008	1	1.91400003	0.851000011	0.76072978662562851
Srgn	1.06299996	0.314999998	4.7745985465141929e-28	1.41499996	0.351999998	2.2680023496647317e-32
Gm32288	1.06200004	0.287	1.1980011433848357e-18	1.19700003	0.134000003	5.6906761513625101e-23
Gmds	1.06200004	0.194000006	1	4.51000023	3.44799995	0.039623516576097494
Spsb4	1.06200004	0.273000002	1.7457058247544741e-16	1.11800003	0.057	8.2923514381268954e-21
Ampd2	1.05999994	0.191	1	4.29199982	3.23200011	0.055622543858645387
Khnyn	1.05999994	0.226999998	0.02016066626471754	3.18799996	2.12899995	9.5766037738540476e-07
LOC105242396	1.05999994	0.437999994	0.00011358095720934078	1.10699999	0.0480000004	5.395257325163442e-09
Spag4	1.05999994	0.275999993	1	1.53400004	0.474000007	0.74863545047311486
Cgn	1.05900002	0.307999998	1	1.49600005	0.437000006	0.46461073090194654
Mtch1	1.05799997	0.00200000009	4.1023878813815717e-114	9.73600006	8.67800045	1.9486927044373796e-118
Reep1	1.05799997	0.0469999984	5.8921002402220115e-26	7.40299988	6.34399986	2.7988315790528269e-30
Scn1a	1.05799997	0.0649999976	3.9265051333316655e-10	7.07999992	6.02199984	1.8651458927093223e-14
Slc25a17	1.05700004	0.114	0.00024647202983430063	6.36100006	5.3039999	1.1707772650308789e-08
Rabac1	1.05599999	0.00200000009	7.1117964240865792e-128	9.35999966	8.3039999	3.3782046475805527e-132
Dhrs1	1.05400002	0.0719999969	5.49057789660796e-25	6.88999987	5.83599997	2.6081027439710999e-29
Gpx1	1.05299997	0.0209999997	3.6075010747383001e-60	8.06599998	7.01399994	1.7136144189332605e-64
Notch3	1.05299997	0.31099999	1	1.99100006	0.938000023	0.37171393498625627
Sdk1	1.05299997	0.252000004	1	3.66799998	2.61500001	0.088897524681416401
Txndc5	1.05299997	0.160999998	1	4.61399984	3.55999994	0.011073777422671509
Aplp2	1.05200005	0.00400000019	7.7242404568728e-87	9.55200005	8.5	3.6691242907433022e-91
Atat1	1.05200005	0.0890000015	6.8333508246052758e-08	6.52899981	5.47800016	3.245939019858102e-12
Ppp2r3d	1.05200005	0.282000005	1	2.58899999	1.53699994	7.4777536798035376e-05
Bex2	1.051	0	7.2622860970800305e-146	10.835	9.78299999	3.4496893867946182e-150
S100a6	1.051	0.270999998	0.0060006322488323719	2.81299996	1.76199996	2.85038582977027e-07
Ift46	1.04999995	0.114	4.4268573589582954e-06	6.16699982	5.1170001	2.1028203301150937e-10
Ntrk2	1.04799998	0.023	2.0841713256119555e-35	8.26299953	7.21500015	9.9001107999807878e-40
Pex26	1.04799998	0.25	1	2.1559999	1.10800004	0.27219737573283098
Fundc2	1.046	0.103	4.5076925750158767e-07	6.19199991	5.14499998	2.1412182096788319e-11
Spty2d1	1.04499996	0.213	1	3.4289999	2.38400006	0.060102323057224148
Ccdc23	1.04400003	0.166999996	0.00010532648665065398	4.50899982	3.46499991	5.0031582106523833e-09
Anapc2	1.04200006	0.114	2.9633539377705252e-05	5.76900005	4.72700024	1.4076353495014846e-09
Rdh12	1.04200006	0.244000003	1	1.68499994	0.643000007	0.27070849840398242
Snapc1	1.04200006	0.0989999995	7.0463679006525848e-09	6.079	5.03700018	3.3471251665649749e-13
Cacng7	1.04100001	0.351000011	1	2.13599992	1.09599996	0.00093403261160327432
Cep170b	1.04100001	0.0979999974	4.5826414556859408e-07	5.80299997	4.76200008	2.1768199960507035e-11
Man2a2	1.03999996	0.151999995	0.30968400685180625	4.48899984	3.44899988	1.4710431638409949e-05
Ppt1	1.03999996	0.0120000001	6.0907649848891487e-69	8.59799957	7.55800009	2.8932001638272605e-73
4930526I15Rik	1.03900003	0.333000004	0.026088695321144498	2.14400005	1.10500002	1.2392502052605215e-06
Ssr4	1.03900003	0.00899999961	1.3088012498088338e-86	8.03199959	6.99300003	6.2169924463653515e-91
Igsf10	1.03799999	0.238000005	1	1.25199997	0.215000004	0.29196271296541298
Sil1	1.03799999	0.155000001	0.31450407922154283	4.83300018	3.79500008	1.4939391944781629e-05
Smad5	1.03799999	0.248999998	1	1.83200002	0.79400003	0.21987801065335894
Lbh	1.03699994	0.351999998	0.15504916271226626	1.574	0.536000013	7.365056180518063e-06
Pdcd2	1.03699994	0.165999994	0.85667725916426818	4.66300011	3.62599993	4.06933906120211e-05
Prpsap2	1.03699994	0.156000003	1	4.53999996	3.50300002	8.8648680732567668e-05
Slc22a3	1.03699994	0.25999999	0.97404635115931026	1.38800001	0.351000011	4.6268589737759371e-05
Zfp37	1.03699994	0.175999999	1	4.81500006	3.77800012	0.079308487155710913
Ero1l	1.03499997	0.142000005	0.058324153055799806	4.84100008	3.80599999	2.7704803845620275e-06
Plod3	1.03499997	0.219999999	1	2.8269999	1.79299998	6.3449229779189554e-05
Dhcr7	1.03199995	0.228	1	3.47799993	2.4460001	0.071922542406177153
Tagap	1.03199995	0.291000009	1.7203750780364353e-26	1.5	0.467999995	8.1720267814765115e-31
Ppap2a	1.03100002	0.116999999	0.017366193559383573	6.13399982	5.10300016	8.2491894163896886e-07
Tmem169	1.03100002	0.211999997	1	3.97000003	2.93899989	0.90505932666454159
Gm9844	1.02900004	0.254000008	2.9207078650968027e-21	2.94000006	1.91100001	1.387377857256699e-25
Klhl33	1.028	0.275999993	1	1.301	0.272000015	0.024956781909482095
Serpinb1a	1.028	0.252999991	0.011819462963470027	1.04400003	0.0170000009	5.6144133400484646e-07
Terf2ip	1.028	0.123000003	0.060366845670004242	5.94799995	4.92000008	2.8675111946610413e-06
D230017M19Rik	1.02699995	0.272000015	1	2.16499996	1.13800001	0.029930637376593922
Dnajb2	1.02699995	0.142000005	1	4.82399988	3.7980001	0.00010430852450827703
Fahd2a	1.02699995	0.185000002	1	4.6960001	3.67000008	0.075484059160811093
Tecr	1.02699995	0	1.7437439916139522e-143	11.0810003	10.0539999	8.2830324511398077e-148
B230217O12Rik	1.02600002	0.208000004	1	3.50500011	2.47900009	0.016539265792251477
Hlcs	1.02600002	0.246999994	1	3.06900001	2.04299998	0.003228114930062002
Fkbp4	1.02499998	0.0270000007	1.1675985114843524e-54	7.97599983	6.95200014	5.5462593173301939e-59
Papln	1.02499998	0.308999985	1	1.17200005	0.147	0.019945392703524786
Cdc42ep3	1.02400005	0.254000008	1	3.96000004	2.93600011	5.5851471959406267e-05
Lifr	1.02400005	0.246000007	1	3.73600006	2.71199989	0.050247583531755076
Mpped1	1.02400005	0.156000003	1	6.50099993	5.47700024	0.20819446842202416
Snapin	1.02400005	0.0920000002	3.6964808673160359e-12	6.72599983	5.70300007	1.7558810884077692e-16
Zfp2	1.02400005	0.172999993	1	4.42600012	3.40100002	0.22910234036571817
Mtrf1l	1.023	0.232999995	1	2.73399997	1.71099997	0.68387464830315092
Nsg1	1.023	0.00300000003	3.804819270437642e-115	9.35499954	8.33199978	1.8073433737590927e-119
Tmem50b	1.023	0.050999999	2.2899187098691735e-24	7.58699989	6.56400013	1.0877440195084427e-28
Fam63b	1.02199996	0.112000003	9.5732556352349685e-05	5.80999994	4.78700018	4.547432849722102e-09
Acot12	1.02100003	0.237000003	2.2081809480355966e-09	1.11899996	0.0979999974	1.0489174178394436e-13
Lrch1	1.02100003	0.216999993	1	3.75900006	2.73799992	0.46717671189438975
Mfsd11	1.02100003	0.147	1	4.95300007	3.93199992	0.00026948627214652947
Ibtk	1.01999998	0.203999996	1	3.43000007	2.41000009	0.29517350302924594
Tmem62	1.01900005	0.162	1	5.08599997	4.06799984	0.086453475544731276
Ubfd1	1.01900005	0.105999999	1.0635537113146662e-06	5.66499996	4.64499998	5.0520316896953554e-11
Cdh18	1.01800001	0.148000002	1	5.77899981	4.76100016	0.57736470722100453
Ptpn22	1.01800001	0.264999986	7.1010085617331591e-08	1.16299999	0.144999996	3.3730802592310276e-12
Pole4	1.01699996	0.074000001	2.3918357666890212e-15	6.63000011	5.61299992	1.1361560738595009e-19
Gne	1.01600003	0.201000005	1	3.85599995	2.83999991	0.22196811675339465
Blmh	1.01499999	0.0860000029	2.3917170183802122e-08	6.59800005	5.58400011	1.1360996667206024e-12
Degs1	1.01400006	0.0590000004	1.3644762886779526e-25	7.52400017	6.51000023	6.4814568149247226e-30
Hmga1	1.01400006	0.167999998	1.4451708538961728e-07	4.01200008	2.99799991	6.864767499031791e-12
Rpph1	1.01400006	0.319000006	1	2.12199998	1.10899997	0.056251435518479109
Dcaf12l1	1.01300001	0.156000003	1	5.67399979	4.66099977	0.090242047464170611
Irf9	1.01300001	0.215000004	1	1.63699996	0.624000013	0.017175354906081141
Reep5	1.01300001	0.00700000022	8.4179647581000172e-99	8.62699986	7.61499977	3.9986532196940991e-103
Bbs9	1.01100004	0.144999996	1	4.38700008	3.37599993	0.00015361306054037459
Gstm5	1.01100004	0.0120000001	1.3572881261100021e-74	8.41100025	7.39900017	6.4473120183830611e-79
Rcan1	1.01100004	0.101999998	1.8558871091227593e-05	5.76900005	4.7579999	8.8157282401803121e-10
Mrpl17	1.00999999	0.0549999997	3.0849519228740873e-33	6.69799995	5.6880002	1.4653961252489489e-37
Tpra1	1.00999999	0.169	1	5.09600019	4.08599997	0.16056114210065117
Letm2	1.00800002	0.150999993	0.20931658100277156	4.64300013	3.63499999	9.94283588270813e-06
Lman2l	1.00800002	0.151999995	1	4.70699978	3.69799995	0.0067883258454576548
Srrt	1.00800002	0.115999997	0.0014457969338942153	5.34499979	4.33699989	6.86774146824157e-08
Cep170	1.00699997	0.122000001	0.90762582693737037	5.70599985	4.69999981	4.3113520185130646e-05
Dgat1	1.00699997	0.174999997	1	4.55700016	3.54900002	0.0090238031144286978
Ogdhl	1.00699997	0.188999996	1	3.64100003	2.63400006	0.00050056953882129918
Gad1-ps	1.00600004	0.546999991	2.0810177147213689e-25	1.04100001	0.0359999985	9.885130698847467e-30
Pcdh8	1.00600004	0.224000007	0.31813703559423723	2.27600002	1.26900005	1.5111962549602755e-05
Pgrmc1	1.00600004	0.00300000003	6.2625561341070679e-99	10.1630001	9.15699959	2.9748034078030912e-103
Sec14l5	1.00600004	0.294	1	1.05599999	0.050999999	0.00063122684575388785
Tnks	1.005	0.151999995	1	3.91899991	2.91400003	0.00022804339842454632
Fxn	1.00399995	0.252000004	1	3.43300009	2.42799997	0.57109593326511732
Ncam1	1.00399995	0.00300000003	8.4840770883815572e-72	8.56200027	7.55800009	4.0300575187068011e-76
Ggact	1.00300002	0.241999999	1	2.97399998	1.97099996	0.80393015730415152
LOC105245955	1.00300002	0.335000008	1.5901274250949647e-32	1.00999999	0.00700000022	7.5533318691571575e-37
Amz1	1.00199997	0.246999994	1	1.70700002	0.704999983	0.64034028833932777
Mpp1	1.00199997	0.128999993	1	5.77099991	4.76900005	0.00025273426590281231
Sepn1	1.00199997	0.194999993	1	2.33400011	1.33200002	0.00074377457318913938
Tmem141	1.00199997	0.179000005	1	4.796	3.79500008	0.087125760681734291
Acadsb	1.00100005	0.123999998	0.23003624429907302	5.67500019	4.67399979	1.0927049415688439e-05
Gm1848	1.00100005	0.536000013	3.3797227619316835e-34	1.29799998	0.298000008	1.6054164744117821e-38
Nipal2	1.00100005	0.219999999	1	2.97300005	1.972	0.60297615475825417
LOC102641931	1	0.319999993	1	1.54299998	0.542999983	0.89434145476943716
LOC105244847	0.999000013	0.291000009	1.0784684196017744e-06	1.046	0.0469999984	5.1228786794688128e-11
Cald1	0.998000026	0.287999988	1	1.68599999	0.686999977	0.018268285557620081
Fkbp11	0.998000026	0.246000007	0.34940867353858562	1.52499998	0.52700001	1.6597409915380279e-05
Tnfrsf23	0.998000026	0.247999996	1	1.5	0.501999974	0.058881541777428568
Dach1	0.996999979	0.181999996	0.0001838229160627487	1.38	0.382999986	8.7318504684946182e-09
Dpy19l1	0.996999979	0.127000004	1	6.24599981	5.24900007	0.045666129195225738
Itgb1bp1	0.996999979	0.128000006	0.0019406406924525363	5.55499983	4.55800009	9.21831983874471e-08
Prkx	0.996999979	0.226999998	1	2.33200002	1.33500004	0.95848394248375379
Slc45a1	0.996999979	0.151999995	1	5.00400019	4.00699997	0.00014154405366229486
Mcfd2	0.994000018	0.0540000014	1.8415256848391337e-27	7.58900023	6.59499979	8.7475094282687332e-32
Mctp2	0.992999971	0.240999997	1	1.42299998	0.430000007	0.19619733107653692
Svil	0.992999971	0.310000002	1	1.449	0.455000013	0.0089893937015858866
2610002J02Rik	0.991999984	0.195999995	1	4.16599989	3.17400002	0.11735812696177933
Cadm1	0.991999984	0.00400000019	8.6293404499105513e-64	9.55300045	8.56099987	4.0990596854980769e-68
Hrsp12	0.991999984	0.119000003	0.00010837268349204947	5.57299995	4.58099985	5.147856901579397e-09
N4bp3	0.991999984	0.275000006	0.00063698099557896615	2.36100006	1.36899996	3.0257505015151345e-08
Ubap1	0.991999984	0.126000002	0.56496776878917243	5.3210001	4.32999992	2.6836774120709313e-05
Insig1	0.990999997	0.209999993	1	3.08599997	2.0940001	0.073998472884459252
Morc3	0.990999997	0.166999996	1	4.44199991	3.45099998	0.19296769119708587
Cend1	0.989000022	0.00899999961	1.4272027636316038e-86	8.75800037	7.76999998	6.7794165097454104e-91
Commd7	0.989000022	0.0820000023	2.7371169036360192e-17	6.31699991	5.32800007	1.3001695343131385e-21
Mum1l1	0.989000022	0.230000004	1	1.398	0.409000009	0.6378060671914203
LOC105245774	0.987999976	0.243000001	1	1.79799998	0.810000002	0.17219758998580939
Bcl11a	0.986999989	0.0199999996	9.6176694909458004e-38	7.91699982	6.92999983	4.5685300641011786e-42
Scd2	0.986999989	0.0590000004	6.1042271043639564e-15	6.98400021	5.99599981	2.8995948624187517e-19
Trpt1	0.986999989	0.241999999	1	3.023	2.03600001	0.82185630721723035
Pik3r3	0.986000001	0.206	1	4.38199997	3.39599991	0.98668357384008976
Rhbdd3	0.986000001	0.206	1	3.57999992	2.5940001	0.25289429663333857
Gm35117	0.984000027	0.326999992	1	1.676	0.691999972	0.057489348226804064
Gcsh	0.98299998	0.0890000015	2.3605809289182877e-08	6.47700024	5.49399996	1.1213095805236023e-12
Sall2	0.98299998	0.270000011	1	2.23600006	1.25399995	0.9564328861744954
Sumf2	0.98299998	0.203999996	1	3.58200002	2.59899998	0.074679618800056066
Use1	0.98299998	0.0529999994	2.1916672737632072e-33	6.32600021	5.34299994	1.0410731872331404e-37
Ino80c	0.981999993	0.228	1	3.12299991	2.14100003	0.087707408571673057
Tceal1	0.981999993	0.0549999997	2.2702752053375077e-25	6.69700003	5.71500015	1.078413074927564e-29
Mns1	0.981000006	0.294999987	1	1.35800004	0.377000004	0.51437292681458247
Cklf	0.980000019	0.247999996	1	1.921	0.940999985	0.52793623065316775
Lgals9	0.980000019	0.307000011	1	1.35099995	0.370000005	0.47800795822650716
Mvk	0.980000019	0.194999993	1	2.9849999	2.00500011	0.00073185185892362694
Dnajc9	0.978999972	0.0960000008	2.0238389050862446e-09	5.99300003	5.01399994	9.6135232048558069e-14
Dynll2	0.978999972	0.00600000005	3.4646218672623859e-96	7.22599983	6.24800014	1.645744759292412e-100
Fam179a	0.977999985	0.246000007	0.00020790347521576431	1.14400005	0.165999994	9.8757113440891278e-09
St3gal4	0.977999985	0.248999998	1	1.77400005	0.796000004	0.76774917699738732
Tmed1	0.977999985	0.210999995	1	3.56299996	2.58500004	0.90980663429114095
Gm13847	0.976999998	0.351999998	1	1.17900002	0.202000007	7.5852809593415451e-05
Slc4a8	0.975000024	0.153999999	1	5.11299992	4.13800001	0.027362737093033721
Zfp449	0.975000024	0.240999997	1	1.83200002	0.85799998	0.48744990491979495
1600014C10Rik	0.973999977	0.209000006	1	3.50200009	2.52800012	0.96356391679712672
Sv2a	0.973999977	0.0260000005	3.2174616169515322e-27	7.329	6.35500002	1.5283401182555254e-31
Ubxn2a	0.973999977	0.0689999983	5.0530717040254316e-13	6.37900019	5.40600014	2.4002810678441152e-17
Rhoq	0.97299999	0.259000003	1	2.26200008	1.28900003	0.062152137664459241
Tmod4	0.97299999	0.133000001	3.2167806624819549e-05	1.52600002	0.552999973	1.5280166551785841e-09
Efcab2	0.972000003	0.224000007	1	2.50099993	1.528	0.0095307865957034808
Magee1	0.972000003	0.0379999988	1.326255788166625e-22	7.25099993	6.27899981	6.2999039909111961e-27
Spock2	0.972000003	0.0209999997	2.1478677614092499e-44	6.69099998	5.71999979	1.0202677947032348e-48
Dirc2	0.971000016	0.0939999968	1.5710900202164635e-08	6.35500002	5.38399982	7.4629014830726942e-13
Plk3	0.971000016	0.230000004	1	3.2190001	2.24799991	0.098518147694022493
Tmem161a	0.971000016	0.204999998	1	3.83299994	2.86199999	0.75333877355078305
Ldb3	0.970000029	0.229000002	1	2.3670001	1.39699996	0.03126335897090235
Vsig8	0.970000029	0.335000008	1	1.153	0.182999998	0.0070622930907869377
E130307A14Rik	0.968999982	0.203999996	1	3.81500006	2.84599996	0.32650181263715122
B3gat3	0.967999995	0.0289999992	1.2492319354612295e-58	6.98899984	6.02099991	5.9340297143322699e-63
Prrc1	0.967999995	0.241999999	1	2.76699996	1.79999995	0.45289375029063211
Alg9	0.967000008	0.209000006	1	4.21400023	3.24699998	0.70429450540689553
Dzank1	0.967000008	0.0579999983	1.5849426682601738e-14	6.93499994	5.96799994	7.5287035353418859e-19
Gss	0.967000008	0.180999994	1	3.14400005	2.17700005	0.067737422568809852
AW209491	0.966000021	0.125	1	6.07499981	5.11000013	0.00010893654051327688
Ppp2r5b	0.966000021	0.114	0.063380098353783734	5.67999983	4.71400023	3.0106449911544622e-06
Ralb	0.964999974	0.229000002	1	2.773	1.80799997	0.98828870421334769
Acox1	0.963999987	0.115000002	0.53826821876414066	5.77799988	4.8130002	2.5568507446520079e-05
Rab4a	0.963999987	0.0659999996	2.3289259616117581e-15	6.57700014	5.61299992	1.1062730199561838e-19
Ttn	0.963999987	0.214000002	0.075897202806395545	1.28299999	0.319999993	3.6052252900624906e-06
Acbd4	0.963	0.155000001	0.94930296396186453	4.35500002	3.39199996	4.5093243585496131e-05
Agbl3	0.963	0.160999998	1	4.02799988	3.06500006	0.0065113809208813033
Pigs	0.963	0.141000003	1	5.04300022	4.07999992	0.0034755926174815711
Tbc1d17	0.963	0.151999995	1	5.20599985	4.24399996	0.13245066071736997
2410006H16Rik	0.961000025	0.105999999	1.6890431080908325e-11	4.54400015	3.58299994	8.0231954592952326e-16
Foxm1	0.961000025	0.280000001	1	1.11199999	0.150999993	0.00094084201547940433
Tamm41	0.961000025	0.196999997	1	3.98300004	3.02200007	0.74995781044131282
Atp1a2	0.959999979	0.252999991	1	1.89999998	0.939999998	0.49041680696160772
Brs3	0.958999991	0.189999998	1	0.967999995	0.00899999961	0.060557696876178853
Cited2	0.958999991	0.136999995	0.52837219934543544	4.9000001	3.94099998	2.509843242188084e-05
Nkain1	0.958999991	0.30399999	1	2.02900004	1.07099998	0.017092088798914506
Ubap2	0.958999991	0.192000002	1	3.98699999	3.02800012	0.0054721630676147978
Gm19345	0.958000004	0.305000007	1	1.43400002	0.476999998	0.57042661386987847
Scrn1	0.958000004	0.0460000001	2.66863259893124e-19	7.56599998	6.6079998	1.2676385136477485e-23
Agap1	0.957000017	0.155000001	1	4.73199987	3.7750001	0.0053958975219810844
D930048N14Rik	0.957000017	0.257999986	1	1.43900001	0.481000006	0.063602202224512211
Nup107	0.95599997	0.294	1	3.27099991	2.31500006	0.00015158557581519124
Bcap29	0.954999983	0.0410000011	3.9373647781314811e-31	7.625	6.67000008	1.8703043787438159e-35
Ccpg1	0.953000009	0.074000001	3.6877889364260386e-12	6.5	5.54799986	1.7517522973712893e-16
Ctsa	0.953000009	0.0659999996	5.0545702872295209e-14	6.68100023	5.72700024	2.400992916221509e-18
Gpr146	0.950999975	0.239999995	1	1.45599997	0.505999982	0.22106917007675278
B4galt5	0.949999988	0.169	1	4.59899998	3.64899993	0.0043262991002531743
C030006K11Rik	0.949999988	0.263000011	1	1.84300005	0.893000007	0.12434938741500245
Ftsj2	0.949999988	0.215000004	1	3.31100011	2.36100006	0.82468378174918222
Haus7	0.949999988	0.219999999	1	2.88499999	1.93400002	0.6722224413768495
Padi2	0.949999988	0.248999998	1	1.29900002	0.349000007	0.013326512790765731
Ttbk2	0.949999988	0.131999999	1	5.2249999	4.2750001	0.00043929712431801612
3632451O06Rik	0.949000001	0.170000002	1	3.72900009	2.77999997	0.21808795938289446
Paip2	0.949000001	0.00499999989	7.2295498152585157e-101	8.66399956	7.71500015	3.434139186423388e-105
Fam73a	0.948000014	0.0680000037	1.1982511800174549e-08	5.87300014	4.92500019	5.6918638609987408e-13
Rev3l	0.948000014	0.141000003	1	4.86600018	3.91799998	0.0011406047713846243
Eci1	0.947000027	0.240999997	1	2.2420001	1.29499996	0.88629095758643428
Lrrc61	0.947000027	0.221000001	1	2.25500011	1.30799997	0.84650761099255756
AI597479	0.94599998	0.193000004	1	4.04400015	3.09800005	0.71915070102427792
Ddx25	0.94599998	0.0769999996	8.5791873982475246e-13	7.01800013	6.07200003	4.0752362712557119e-17
Ecm1	0.94599998	0.223000005	1	1.78799999	0.842000008	0.53598765615048116
Gm34006	0.94599998	0.31400001	1	2.29099989	1.34599996	0.19047366651883926
Gsto1	0.944999993	0.064000003	5.1164017432601593e-20	6.61800003	5.67299986	2.4303637389607446e-24
AW554918	0.944000006	0.196999997	1	3.71499991	2.77099991	0.10033197778271262
Gpr64	0.944000006	0.230000004	1	1.11199999	0.167999998	0.012443683256399503
Cd151	0.943000019	0.221000001	1	2.0999999	1.15600002	0.0094966651785921181
Upf3b	0.941999972	0.0649999976	1.361325385718761e-15	5.98699999	5.04500008	6.4664895768514205e-20
AW549877	0.940999985	0.141000003	1	4.96299982	4.02199984	0.0029469273342459979
Gls2	0.940999985	0.160999998	1	4.3670001	3.42600012	0.04906590145967122
Acot7	0.939999998	0.00200000009	2.0854125337719753e-120	9.98600006	9.04599953	9.9060067156183519e-125
Clpp	0.93900001	0.0120000001	5.2557210484158299e-73	7.53800011	6.59899998	2.4965423942693473e-77
Erap1	0.93900001	0.217999995	1	1.50600004	0.566999972	0.011681928419564091
Firre	0.938000023	0.196999997	1	2.98399997	2.04699993	0.032097098643995306
Tubgcp3	0.938000023	0.177000001	1	3.6730001	2.7349999	0.16087365815644183
Tceal6	0.936999977	0.00600000005	3.9742353400660315e-73	7.55600023	6.61999989	1.8878184210839975e-77
Wasf3	0.936999977	0.261999995	1	3.19700003	2.25999999	0.30653311755996615
2810004N23Rik	0.93599999	0.172999993	1	4.13700008	3.20000005	0.00040932557448177133
Krt27	0.93599999	0.270999998	5.145836323913765e-42	1.005	0.0689999983	2.4443455842265652e-46
Slc4a3	0.93599999	0.193000004	1	4.74100018	3.80500007	0.6639550123558885
Tm2d3	0.93599999	0.0130000003	4.6297706577332699e-71	7.68599987	6.75	2.1992070386344624e-75
Ttc33	0.93599999	0.0500000007	2.0997232085074618e-30	7.31599998	6.38000011	9.9739844599442416e-35
Dync2li1	0.935000002	0.149000004	1	5.23600006	4.30000019	0.041702746720452995
Rnf215	0.935000002	0.162	1	3.68199992	2.74699998	0.0017497029225063353
2410131K14Rik	0.934000015	0.187999994	1	3.97399998	3.03999996	0.25687632306535607
Arl2bp	0.934000015	0.0450000018	8.5109733167384163e-32	7.35200024	6.41800022	4.0428336104590616e-36
Eef1a1	0.934000015	0.00100000005	5.298989493480042e-130	9.68500042	8.7510004	2.5170955222686878e-134
Gm3164	0.934000015	0.386000007	1.3842935090645358e-10	0.977999985	0.0439999998	6.5755914357996192e-15
Actr5	0.933000028	0.228	1	1.801	0.866999984	0.31564506286445654
Oas1c	0.933000028	0.247999996	1	1.16799998	0.234999999	0.87192776260843063
Pcdh10	0.933000028	0.109999999	1	6.10500002	5.17299986	0.0020371230230494708
Pzp	0.933000028	0.268000007	0.17299535407052022	1.37	0.437999994	8.2175258441250346e-06
Smc2	0.933000028	0.196999997	1	3.45499992	2.52200007	0.52118683997983417
Nadsyn1	0.931999981	0.232999995	1	1.65799999	0.726000011	0.45683483275331799
Zfp688	0.931999981	0.224999994	1	3.80299997	2.87100005	0.11869843742828934
Pithd1	0.930999994	0.0209999997	4.0539837308784996e-55	8.18799973	7.25699997	1.9257000431685825e-59
LOC105247097	0.930000007	0.228	1	1.71899998	0.788999975	0.0083464061627613797
Zmiz1	0.930000007	0.0839999989	1.0462018862745935e-05	5.62400007	4.69399977	4.9696080480457607e-10
Srxn1	0.92900002	0.107000001	1	6.41499996	5.48600006	0.00016535435504026714
Lrch3	0.927999973	0.170000002	1	4.41499996	3.48699999	0.26825730621839705
Mirg	0.927999973	0.186000004	1	3.76399994	2.83599997	0.007184072880869188
Eepd1	0.926999986	0.199000001	1	3.50600004	2.579	0.40637637558279471
Emc1	0.926999986	0.074000001	8.1237797934463034e-08	5.93100023	5.00400019	3.8589111692220708e-12
Jun	0.926999986	0.195999995	1	3.99699998	3.06999993	0.77331324267602042
Rps27l	0.926999986	0.064000003	2.7028357899115475e-22	5.53299999	4.60599995	1.2838855167734883e-26
Steap2	0.926999986	0.234999999	1	1.33399999	0.407000005	0.69430517771283506
Dda1	0.925999999	0.0219999999	3.6039537651147191e-55	7.10900021	6.18300009	1.711929396311381e-59
Hn1l	0.925999999	0.216999993	1	1.37199998	0.444999993	0.12822348048707707
Sh3d19	0.925000012	0.202000007	1	3.05100012	2.12599993	0.075186395370615694
Itga9	0.924000025	0.063000001	1.8264703098478566e-15	3.25	2.32599998	8.675994251604866e-20
Pyurf	0.924000025	0.150000006	1	5.3499999	4.42600012	0.083586948675775041
Grhl3	0.922999978	0.207000002	0.3468257456439946	1.079	0.155000001	1.6474717159604531e-05
Slc1a1	0.922999978	0.0939999968	0.014059989004771963	6.17999983	5.25699997	6.6786951381208261e-07
Timm22	0.922999978	0.0759999976	3.1215413073650351e-11	6.3829999	5.46000004	1.4827766042965207e-15
Armc6	0.921000004	0.148000002	1	4.37599993	3.45499992	0.0033686444733540409
Clip4	0.921000004	0.167999998	1	4.28000021	3.35899997	0.14953995461668437
Gpaa1	0.91900003	0.119000003	0.43265847540164121	5.82000017	4.9000001	2.055189413840211e-05
Scoc	0.917999983	0.00400000019	1.8491437961659494e-78	8.60900021	7.69099998	8.7836965426845403e-83
LOC105245032	0.916999996	0.263999999	1	1.11699998	0.200000003	0.96205991137648694
Lrp8	0.916000009	0.137999997	1	4.78499985	3.86800003	0.013553929213863593
Glg1	0.915000021	0.0820000023	0.0094011612050181048	5.89699984	4.98199987	4.4656855429498881e-07
Micu2	0.915000021	0.152999997	1	4.49599981	3.58100009	0.0031371894756474315
Rbm43	0.915000021	0.175999999	1	3.96700001	3.05200005	0.52985781061588533
Def8	0.913999975	0.174999997	1	3.23900008	2.32399988	0.12348862015973575
Gm5087	0.912999988	0.236000001	1	1.32299995	0.409999996	0.67408546246833922
Prr3	0.912999988	0.171000004	1	4.08599997	3.1730001	0.088102334386050737
Sema3e	0.912	0.217999995	1	3.66499996	2.75300002	0.030805105371419953
Stk17b	0.912	0.215000004	1	1.16999996	0.257999986	0.01186656199858813
Bcdin3d	0.911000013	0.259000003	1	2.3670001	1.45599997	0.034270931811958526
Fbll1	0.911000013	0.0930000022	1.123159053375932e-17	3.84100008	2.93000007	5.3351655585024318e-22
Mir568	0.910000026	0.317999989	2.2654719189553618e-05	1.10899997	0.197999999	1.0761314454471602e-09
Sdr39u1	0.910000026	0.0399999991	6.9315860926475193e-43	5.89699984	4.98699999	3.292602172072734e-47
Tspan18	0.910000026	0.229000002	1	1.18400002	0.273000002	0.25350944532104402
Kif5a	0.907999992	0.0610000007	3.606980421007607e-09	6.5999999	5.69199991	1.7133671009916431e-13
Pcdhb3	0.907999992	0.180000007	1	1.34500003	0.437000006	0.10094530504601003
Ptprn	0.907999992	0.0140000004	8.7566258342719612e-49	7.91200018	7.00400019	4.1595220569408897e-53
Rpgrip1	0.907999992	0.216000006	1.2697591795930545e-06	1.59500003	0.688000023	6.0315370491784847e-11
4632428C04Rik	0.907000005	0.243000001	1	1.09800005	0.189999998	0.2022895522297754
Micall1	0.907000005	0.246999994	1	1.63900006	0.731999993	0.03321164894738983
Pnma1	0.907000005	0.223000005	1	1.79100001	0.884000003	0.48894696755206574
LOC102639013	0.906000018	0.275000006	1	1.20799994	0.301999986	0.12736440279966596
Ubxn2b	0.906000018	0.112000003	1	5.55000019	4.64400005	0.00015384740664014325
4732419C18Rik	0.904999971	0.222000003	1	1.04799998	0.143999994	0.0073122639092365101
LOC105244530	0.904999971	0.279000014	1	1.12399995	0.218999997	0.1610418317891468
Ppil3	0.904999971	0.144999996	1	5.20800018	4.30299997	0.014824617248012678
Ehd4	0.903999984	0.219999999	1	2.00699997	1.10399997	0.65384334250691956
Kctd18	0.903999984	0.188999996	1	2.37700009	1.47399998	0.027546055469319982
Psmg1	0.903999984	0.150000006	1	5.04199982	4.13800001	0.0064843912768262606
Has2os	0.902999997	0.386999995	1	0.903999984	0.00100000005	0.020528293456315443
LOC105245506	0.902999997	0.246999994	1	0.994000018	0.0909999982	0.41975921660779475
Slc25a20	0.902999997	0.180000007	1	2.69000006	1.78699994	0.010631456789756417
Gm16322	0.90200001	0.243000001	1	1.14999998	0.247999996	0.11726945467648449
Prps1	0.90200001	0.0399999991	1.4198840331812824e-28	7.99800014	7.09600019	6.7446514971560057e-33
Slc36a4	0.90200001	0.159999996	1	3.91499996	3.01399994	0.16962443680390379
B3galt5	0.901000023	0.238000005	1	1.45599997	0.555000007	0.43902454612737507
Mri1	0.901000023	0.196999997	1	3.63499999	2.73399997	0.029761958086985216
9030617O03Rik	0.899999976	0.206	1	1.60699999	0.708000004	0.0088067501763748283
Far2	0.899999976	0.0860000029	0.035502928426916457	5.58099985	4.68100023	1.6864396934693358e-06
Alcam	0.898999989	0.182999998	1	5.88899994	4.98999977	9.9810197316112215e-05
Arhgap24	0.898999989	0.187999994	0.02958488730768925	1.95899999	1.05999994	1.4053243068444446e-06
Enpp4	0.898999989	0.194999993	1	2.96300006	2.06399989	0.48421600691096883
Gpr125	0.898000002	0.221000001	1	1.523	0.625	0.61419245418688728
Nrbp2	0.896000028	0.175999999	1	4.2579999	3.36199999	0.35681080523482606
Enpp5	0.894999981	0.0130000003	2.992780365667774e-61	8.99100018	8.09599972	1.4216133220918554e-65
Fam189a1	0.894999981	0.0710000023	0.0010870809830414207	6.33500004	5.44000006	5.1637895831342421e-08
Tfr2	0.894999981	0.215000004	1	2.24699998	1.352	0.60623340441639695
Zfyve19	0.893999994	0.158000007	1	3.95300007	3.05800009	0.081836601104794057
2900041M22Rik	0.893000007	0.31099999	1	1.5	0.606000006	0.0013001562937485849
E2f6	0.893000007	0.160999998	1	4.04300022	3.1500001	0.74861921582628732
Mea1	0.893000007	0.0149999997	1.8296401132755113e-74	7.6789999	6.78599977	8.6910512695967672e-79
Wtap	0.893000007	0.0909999982	9.8351904802794917e-11	5.23999977	4.34700012	4.6718556338017725e-15
Gpr75	0.89200002	0.181999996	1	2.67400002	1.78199995	0.098097443410493354
Ipw	0.89200002	0.141000003	1	4.97900009	4.08699989	0.037348108567187795
Morc4	0.89200002	0.210999995	1	1.472	0.58099997	0.70418877158515225
Bsdc1	0.890999973	0.157000005	1	4.14099979	3.25	0.004527748118433348
Cacna1e	0.890999973	0.00800000038	3.3928558399937166e-35	8.39799976	7.50699997	1.6116548736432248e-39
Grm4	0.890999973	0.257999986	1	2.21700001	1.32700002	0.027222556931448174
March2	0.890999973	0.0599999987	7.581115518090405e-16	6.58699989	5.6960001	3.6011379052300993e-20
Mlec	0.890999973	0.136999995	1	4.72900009	3.83800006	0.002570927271216281
Dpp7	0.889999986	0.172999993	1	4.28200006	3.39199996	0.97067346904601703
Dppa5a	0.889999986	0.317999989	1	0.893000007	0.00300000003	0.037132745714711111
Nmnat3	0.889999986	0.206	1	1.421	0.531000018	0.28523166128456917
Spire2	0.889999986	0.215000004	1	2.89199996	2.00099993	0.69267429368267608
Ugp2	0.889999986	0.115000002	1	5.61199999	4.72200012	0.0014630128322010052
Canx	0.888999999	0.00100000005	3.2496527304607793e-105	9.20199966	8.31299973	1.5436313559095475e-109
Hif1a	0.888999999	0.0979999974	1	5.62400007	4.73500013	0.0002682653525412797
Cotl1	0.888000011	0.245000005	1	3.76900005	2.88199997	0.046489450290110437
Bpgm	0.887000024	0.114	1	5.6880002	4.80000019	0.00018533036389637336
Epm2aip1	0.887000024	0.100000001	1	6.2670002	5.38000011	0.0015443402551620655
Fads3	0.887000024	0.180000007	1	4.33799982	3.4519999	0.4216527034162727
Mroh1	0.887000024	0.180999994	1	3.50300002	2.61599994	0.090349297511840621
Tbcel	0.887000024	0.221000001	1	3.43099999	2.54299998	0.40488424598981021
Arl2	0.885999978	0.0209999997	5.8695926316649697e-60	7.09800005	6.21199989	2.7881401442451877e-64
Slc16a14	0.885999978	0.241999999	1	1.93499994	1.04900002	0.31671680842793581
Tvp23b	0.885999978	0.118000001	1	5.829	4.94299984	0.00067229453293986155
Pcbp4	0.88499999	0.115000002	0.73601393238865864	5.13100004	4.24599981	3.496171063978048e-05
Praf2	0.88499999	0.0130000003	9.5176802500600254e-83	7.98600006	7.10099983	4.5210337497910059e-87
Ept1	0.884000003	0.172999993	1	4.63899994	3.75500011	0.83672617973271635
Lipo1	0.884000003	0.230000004	1	2.24699998	1.36300004	0.24738286267105769
Npas3	0.884000003	0.222000003	1	1.68700004	0.801999986	0.0071893585023142751
Dsg1b	0.883000016	0.228	2.7337573194905828e-27	0.897000015	0.0149999997	1.2985736839685458e-31
Gpc1	0.883000016	0.215000004	1	3.148	2.2650001	0.023162574770012052
Adamts10	0.882000029	0.210999995	1	2.03399992	1.15199995	0.13879390213055409
B3gnt9	0.882000029	0.209999993	1	0.981000006	0.0989999995	0.010425851146539232
Sema3a	0.882000029	0.143999994	1	4.14799976	3.26600003	0.27446350263877334
Psmg4	0.880999982	0.131999999	0.0022205505069965875	4.45200014	3.5710001	1.0547931346174176e-07
Tmem215	0.880999982	0.215000004	1.1373066011918748e-05	2.3499999	1.46899998	5.4023684267142071e-10
Eps8	0.879999995	0.215000004	1	1.25600004	0.375999987	0.15482326555849624
Gart	0.879999995	0.172999993	1	4.34700012	3.46700001	0.61177527700853196
Mtus1	0.879999995	0.230000004	1	2.648	1.76800001	0.019778068725905706
Prr13	0.879999995	0.0850000009	0.0037632490624945826	6.79699993	5.91800022	1.7875969325929046e-07
Fam58b	0.879000008	0.186000004	1	4.6170001	3.73900008	0.059753418508288213
Slc39a5	0.879000008	0.189999998	4.6478885643904018e-16	1.21599996	0.337000012	2.2078133024845155e-20
Vapb	0.878000021	0.0700000003	9.7481873020478637e-13	5.65299988	4.7750001	4.6305278843092644e-17
Zfp788	0.878000021	0.170000002	1	3.88400006	3.00500011	0.8463632557403018
1190005I06Rik	0.876999974	0.298999995	1	1.45599997	0.578999996	0.0097424388566788485
Krcc1	0.876999974	0.204999998	1	2.36500001	1.48699999	0.38138933612348902
Ano10	0.875999987	0.210999995	1	3.4460001	2.56900001	0.50275638001135781
Rchy1	0.875999987	0.0790000036	8.307497215501346e-08	5.98999977	5.11299992	3.946179562750022e-12
Dnase1l3	0.875	0.238000005	1	1.23000002	0.354999989	0.85631359564429477
Fam136a	0.875	0.118000001	1	5.78000021	4.90500021	0.0020023101483590635
Snx4	0.875	0.115000002	1	5.40899992	4.53399992	0.0049400671667638339
Aars	0.874000013	0.0769999996	0.0017632282514340645	6.07700014	5.20300007	8.3755854618756627e-08
Tmem241	0.874000013	0.170000002	1	2.61999989	1.74699998	0.083571198958961396
Usp20	0.874000013	0.162	1	4.29099989	3.41700006	0.34151711965598058
Acot8	0.873000026	0.181999996	1	4.15899992	3.28600001	0.057037281345465075
Fhit	0.873000026	0.148000002	1	3.24699998	2.37400007	9.8485623311033691e-05
Psd2	0.873000026	0.210999995	1	1.74300003	0.870000005	0.11196789081776327
Rnaseh2a	0.873000026	0.140000001	1	4.86199999	3.98900008	0.014711877699957465
Cct3	0.871999979	0.023	8.2529989335210142e-42	8.18599987	7.31400013	3.9202921021855471e-46
Dynlt1c	0.871999979	0.361000001	1	1.25699997	0.38499999	0.88051819189794467
Bag1	0.870999992	0.0179999992	1.2565865157229552e-51	8.17500019	7.3039999	5.9689650186345962e-56
Pdgfa	0.870999992	0.115999997	0.15403260130481847	5.3920002	4.51999998	7.3167680650208282e-06
Slc16a3	0.870999992	0.240999997	1	1.28900003	0.418000013	0.043713664492236112
Nmral1	0.870000005	0.216999993	1	2.81800008	1.94700003	0.02279749675232939
Nudt16	0.870000005	0.174999997	1	4.01000023	3.13899994	0.74369386904110646
Ctf1	0.869000018	0.247999996	1	1.07200003	0.202999994	0.048375505674017917
Htra1	0.869000018	0.153999999	1	1.63800001	0.769999981	0.013557697949713827
1110012L19Rik	0.866999984	0.185000002	1	3.93400002	3.06699991	0.74605291107209692
Akt1	0.866999984	0.128000006	1	5.19700003	4.32999992	0.048324414126252158
Ccndbp1	0.866999984	0.0599999987	9.8225258654875221e-10	6.86800003	6.00199986	4.6658397612994121e-14
Drap1	0.866999984	0.00600000005	2.0333831339180053e-71	6.91900015	6.05200005	9.658859651900083e-76
Gabrq	0.866999984	0.187000006	1	0.930000007	0.063000001	0.0016306711560534529
Lsamp	0.866999984	0.0120000001	2.1661256477386511e-17	8.625	7.7579999	1.028940550892386e-21
Txndc15	0.866999984	0.0189999994	6.8691005244479491e-62	7.86800003	7.00099993	3.2629206367318777e-66
Dscaml1	0.865999997	0.277999997	1.1388943410175755e-09	4.03000021	3.16400003	5.4099104171459986e-14
Gm3739	0.86500001	0.349000007	1	1.11099994	0.246000007	0.11659356522396196
LOC102633054	0.864000022	0.256999999	1	1.29200006	0.42899999	0.3650813469058875
Tvp23a	0.864000022	0.155000001	1	4.06699991	3.2019999	0.036909952921371413
Gadd45g	0.862999976	0.228	1	3.31699991	2.454	0.028062428812203156
Mettl1	0.862999976	0.199000001	1	3.72399998	2.86100006	0.7086821756660977
Cadm3	0.861999989	0.0560000017	4.1066334026464061e-08	5.68599987	4.82399988	1.950709387538669e-12
Spink10	0.861999989	0.119999997	4.4853315595833083e-05	3.0309999	2.16899991	2.1305964086943322e-09
Tmtc4	0.861000001	0.180999994	1	2.18899989	1.329	0.33240303124843845
Gng3	0.860000014	0.0120000001	2.9950798175585547e-79	9.76200008	8.90200043	1.4227055945081488e-83
Ints8	0.860000014	0.135000005	1	4.63100004	3.77200007	0.06529072137026283
Man2b1	0.860000014	0.163000003	1	4.1170001	3.25699997	0.20942520440573317
ND3	0.860000014	0.0590000004	3.8507645335600857e-36	3.6170001	2.75699997	1.8291680284818953e-40
Slc6a16	0.860000014	0.188999996	0.029712103540005374	1.15999997	0.300000012	1.4113672591680302e-06
Snx6	0.860000014	0.0790000036	1.1390514129594942e-07	6.01999998	5.15999985	5.4106565312535346e-12
BC029722	0.859000027	0.057	3.6519807012865264e-18	5.03900003	4.17999983	1.734742875397362e-22
Med30	0.859000027	0.0719999969	1.0568394448934842e-10	6.13399982	5.2750001	5.0201379673830714e-15
Polr2m	0.85799998	0.0240000002	2.8491176374610124e-35	8.04699993	7.18900013	1.353371478938349e-39
Cul7	0.856999993	0.239999995	1	1.58899999	0.731999993	0.57357596821548373
Ehhadh	0.856999993	0.217999995	1	1.08399999	0.228	0.64720389715686988
Iscu	0.856999993	0.00600000005	5.7161653321389276e-82	7.8920002	7.03499985	2.7152599905657078e-86
Lrrc8d	0.856999993	0.136999995	1	3.89700007	3.03999996	0.00066198418032710059
Vav2	0.856999993	0.256000012	1	1.13	0.273000002	0.0018993773232995228
Gramd2	0.856000006	0.196999997	1	2.89400005	2.03800011	0.22195734589958055
Snx29	0.856000006	0.164000005	1	3.89100003	3.03399992	0.084850217712356207
Armcx4	0.855000019	0.195999995	1	2.9849999	2.13000011	0.78972116409052417
Rbm4b	0.855000019	0.125	1	4.96700001	4.11199999	0.00030565567250352758
Tyms	0.855000019	0.230000004	0.95801364391162724	1.63499999	0.778999984	4.5507013296201179e-05
Cyb5r1	0.853999972	0.187000006	1	3.98099995	3.12700009	0.0014852549927503119
Fdft1	0.853999972	0.0329999998	2.4947101566139491e-14	7.65899992	6.80499983	1.1850228750778781e-18
3110052M02Rik	0.852999985	0.173999995	1	4.06599998	3.21300006	0.65618868482484727
Alg14	0.852999985	0.164000005	1	4.34000015	3.48699999	0.74698247663597372
Cnpy2	0.852999985	0.0189999994	1.0995253081845329e-46	7.02099991	6.16800022	5.2229019009335597e-51
Nudt18	0.852999985	0.0900000036	0.027750932551626317	6.24499989	5.3920002	1.3182088424675241e-06
Syngr1	0.852999985	0.0299999993	2.1561408494903083e-26	7.58799982	6.73500013	1.0241976294367795e-30
Dtx2	0.851000011	0.250999987	1	1.61399996	0.763000011	0.66160159280977571
Rbks	0.851000011	0.209999993	1	2.2349999	1.38399994	0.83380632465988835
Hist1h3e	0.850000024	0.270999998	1	1.32599998	0.476999998	0.475673530128495
Slc52a2	0.850000024	0.194000006	1	2.49399996	1.64400005	0.86552292688400112
St6galnac6	0.850000024	0.158999994	1	4.43499994	3.58500004	0.29943966135096189
Capn5	0.848999977	0.223000005	1	2.59699988	1.74800003	0.21809769385930405
Eno3	0.848999977	0.216999993	1	1.68700004	0.838	0.011389747393759144
Rps27	0.848999977	0.00100000005	1.1731453904266731e-75	6.98400021	6.13500023	5.5726077827601801e-80
Gm7666	0.84799999	0.296999991	1.5044028074011304e-31	2.11100006	1.26300001	7.1461277189869392e-36
Grhpr	0.847000003	0.112000003	1	5.64900017	4.80100012	7.5957564916916866e-05
Hsd17b12	0.847000003	0.063000001	1.7917959779874594e-07	6.58699989	5.73999977	8.5112862340274534e-12
Pqlc1	0.847000003	0.178000003	1	3.58100009	2.7349999	0.49564681310826042
Yipf1	0.847000003	0.0970000029	0.45157289477861107	6.25400019	5.40700006	2.1450356012664406e-05
Gm35314	0.846000016	0.233999997	1	1.66600001	0.819999993	0.26766006620698946
Prmt7	0.846000016	0.101999998	1	6.00099993	5.15399981	0.00066389176260515763
Gm13152	0.845000029	0.273999989	1	1.08000004	0.234999999	0.0091014839632993991
Oxsr1	0.845000029	0.185000002	1	3.4849999	2.64100003	0.16055984591804379
Mettl16	0.843999982	0.129999995	1	4.71600008	3.87199998	0.00022048293465828385
Nos3	0.843999982	0.280999988	1	1.65799999	0.81400001	0.20166014470383958
A230046K03Rik	0.842999995	0.126000002	1	4.96000004	4.1170001	0.0067850048279404643
Copg1	0.842000008	0.0179999992	4.696032075675927e-38	8.20800018	7.36600018	2.2306821564107576e-42
LOC102631979	0.841000021	0.214000002	1	1.27499998	0.433999985	0.20618461123215495
Hexa	0.839999974	0.100000001	1	6.18599987	5.34600019	0.00047153050814583911
Nbeal1	0.839999974	0.114	0.22274958620775034	4.52299976	3.68300009	1.0580922772551318e-05
Cox18	0.838999987	0.131999999	1	4.86199999	4.02299976	0.010250637160717705
Lsg1	0.838999987	0.162	1	3.62800002	2.78900003	0.57560003196331255
Slc25a40	0.838999987	0.178000003	1	3.31299996	2.47399998	0.67086725383390855
4930452B06Rik	0.838	0.144999996	1	2.50399995	1.66499996	0.0021241339769272807
Enah	0.838	0.0810000002	0.0052212453072362983	5.46000004	4.62200022	2.4801659259150189e-07
Exosc5	0.838	0.217999995	1	3.102	2.26399994	0.49734826897801132
Map4	0.838	0.00899999961	3.2206981859992267e-39	7.89499998	7.05700016	1.529877534675673e-43
Ppp1r15a	0.838	0.203999996	1	2.7809999	1.94299996	0.52057111983312865
0610011F06Rik	0.837000012	0.0729999989	1.7026406394312076e-09	5.97700024	5.14099979	8.0877856708683619e-14
Atp6ap2	0.837000012	0.00400000019	1.472919366339164e-65	10.573	9.73600006	6.9965768874176509e-70
Vegfc	0.837000012	0.171000004	1	1.44000006	0.602999985	0.00046338259539645732
Cyp2s1	0.836000025	0.203999996	1	1.17900002	0.342000008	0.35531311964131568
Gm3558	0.836000025	0.340000004	1	1.05999994	0.224999994	0.12272638544515327
Nelfe	0.836000025	0.177000001	1	4.44799995	3.61199999	0.84359383485857531
Polr3b	0.834999979	0.178000003	1	2.81500006	1.98000002	0.024799567417729838
Rps24	0.834999979	0.00300000003	6.4374500865007285e-69	7.25099993	6.41499996	3.057880527503671e-73
Zfp868	0.834999979	0.150999993	1	3.79200006	2.95600009	0.49979609683466653
Slc29a2	0.833999991	0.210999995	1	2.2980001	1.46399999	0.91301765031351323
Gm31557	0.833000004	0.236000001	1	1.00699997	0.173999995	0.010038428897658238
Slc38a10	0.833000004	0.196999997	1	3.41599989	2.58299994	0.57938343634612632
Trpv2	0.833000004	0.165999994	1	3.648	2.81500006	0.52761754843007214
Uba1	0.833000004	0.0299999993	2.1159246074959082e-16	7.61999989	6.78700018	1.0050943413907981e-20
Akap5	0.832000017	0.0460000001	0.00053440994315245372	5.59600019	4.76399994	2.5385233856757253e-08
Anxa4	0.832000017	0.207000002	1	1.54799998	0.716000021	0.85594424519892143
Ilk	0.832000017	0.0649999976	1.3442946289781794e-08	6.53800011	5.70599985	6.3855910553780138e-13
Ppp2r4	0.832000017	0.0500000007	6.3811501897507887e-11	6.1420002	5.31099987	3.0311372742498523e-15
Zswim7	0.832000017	0.143000007	1	4.91699982	4.08500004	0.041999660673117244
Saraf	0.83099997	0.00400000019	6.3271243438153607e-89	9.48999977	8.65999985	3.0054742275391225e-93
Slc6a9	0.83099997	0.232999995	1	1.97899997	1.148	0.80328316356122476
AF529169	0.829999983	0.266000003	1	0.890999973	0.0610000007	0.9134929000888401
[truncated: 43,769 more rows]
